# Supplementary material for: Multilevel comparative bioinformatics to investigate evolutionary relationships and specificities in gene annotations: an example for tomato and grapevine
Source: BMC Bioinformatics. 2018 Nov 30;19(Suppl 15):435. doi: 10.1186/s12859-018-2420-y (PMC6266932; doi:10.1186/s12859-018-2420-y)
Supplement: Supplementary file 1 — Pseudocode of the Orthologs search. The analysis implements the search for Bidirectional Best Hits considering as input the results of two BLAST based analyses. (ZIP 968 kb) [file 12859_2018_2420_MOESM1_ESM.zip]

Archive with 2 entries (2 files):
- S8-S1.doc
- S8-S1.tif
