# Supplementary material for: Multilevel comparative bioinformatics to investigate evolutionary relationships and specificities in gene annotations: an example for tomato and grapevine
Source: BMC Bioinformatics. 2018 Nov 30;19(Suppl 15):435. doi: 10.1186/s12859-018-2420-y (PMC6266932; doi:10.1186/s12859-018-2420-y)
Supplement: Supplementary file 2 — Pseudocode of the Paralogs search. The analysis implements the identification of paralogs of a given species at a given e-value threshold (k) considering as input the results of a BLAST based analysis. (ZIP 1625 kb) [file 12859_2018_2420_MOESM2_ESM.zip]

Archive with 2 entries (2 files):
- S8-S2.doc
- S8-S2.tif
