# Supplementary material for: Multilevel comparative bioinformatics to investigate evolutionary relationships and specificities in gene annotations: an example for tomato and grapevine
Source: BMC Bioinformatics. 2018 Nov 30;19(Suppl 15):435. doi: 10.1186/s12859-018-2420-y (PMC6266932; doi:10.1186/s12859-018-2420-y)
Supplement: Supplementary file 4 — Figure of Merit. The graph represents the measure of fit of the expression patterns for the clusters produced. The horizontal red line represents the threshold used to detect the best number of clusters. (ZIP 974 kb) [file 12859_2018_2420_MOESM4_ESM.zip]

Archive with 2 entries (2 files):
- S8-S4.tif
- S8-S4.xls
