# Supplementary material for: Multilevel comparative bioinformatics to investigate evolutionary relationships and specificities in gene annotations: an example for tomato and grapevine
Source: BMC Bioinformatics. 2018 Nov 30;19(Suppl 15):435. doi: 10.1186/s12859-018-2420-y (PMC6266932; doi:10.1186/s12859-018-2420-y)
Supplement: Supplementary file 4 — Figure of Merit. The graph represents the measure of fit of the expression patterns for the clusters produced. The horizontal red line represents the threshold used to detect the best number of clusters. (ZIP 974 kb) [file 12859_2018_2420_MOESM4_ESM.zip › S8-S4.xls]

## Sheet: Sheet1
Additional file 4. Details about BBHs and confirmation levels for each specific cluster detected by our expression analysis. Gene content per cluster and details of the BBHs which are included in each class according to the levels of similarity that confirmed their orthology relationships.
Cluster ID	GENE		MRNA		PROTEIN		GENE-MRNA		GENE-PROTEIN		MRNA-PROTEIN		GENE-MRNA-PROT
	number	percentage	number	percentage	number	percentage	number	percentage	number	percentage	number	percentage	number	percentage
1	69	0.199422	44	0.127168	47	0.135838	19	0.0549133	16	0.0462428	43	0.124277	108	0.312139
2	31	0.194969	20	0.125786	26	0.163522	11	0.0691824	8	0.0503145	23	0.144654	40	0.251572
3	69	0.122558	36	0.0639432	56	0.0994671	36	0.0639432	20	0.035524	58	0.10302	288	0.511545
4	61	0.186544	47	0.143731	47	0.143731	22	0.0672783	16	0.0489297	40	0.122324	94	0.287462
5	84	0.152174	41	0.0742754	36	0.0652174	17	0.0307971	15	0.0271739	69	0.125	290	0.525362
6	23	0.0784983	11	0.0375427	30	0.102389	10	0.0341297	13	0.0443686	36	0.122867	170	0.580205
7	19	0.110465	9	0.0523256	13	0.0755814	11	0.0639535	9	0.0523256	21	0.122093	90	0.523256
8	326	0.188222	159	0.0918014	127	0.0733256	70	0.0404157	68	0.039261	206	0.118938	776	0.448037
9	113	0.0756865	61	0.0408573	58	0.038848	62	0.0415271	57	0.0381782	146	0.0977897	996	0.667113
10	85	0.0692182	42	0.034202	36	0.029316	28	0.0228013	41	0.0333876	98	0.0798046	898	0.73127
11	99	0.0908257	54	0.0495413	50	0.0458716	47	0.0431193	54	0.0495413	88	0.0807339	698	0.640367
12	64	0.0613615	38	0.0364334	40	0.0383509	32	0.0306807	24	0.0230105	88	0.084372	757	0.725791
13	78	0.0875421	32	0.0359147	32	0.0359147	27	0.030303	33	0.037037	91	0.102132	598	0.671156
14	108	0.138639	53	0.0680359	31	0.0397946	27	0.0346598	29	0.0372272	95	0.121951	436	0.559692
15	123	0.165323	71	0.0954301	62	0.0833333	24	0.0322581	41	0.0551075	89	0.119624	334	0.448925
16	112	0.153215	45	0.0615595	53	0.0725034	32	0.0437756	23	0.0314637	79	0.108071	387	0.529412
17	105	0.145833	42	0.0583333	55	0.0763889	56	0.0777778	30	0.0416667	83	0.115278	349	0.484722
18	75	0.127119	33	0.0559322	33	0.0559322	36	0.0610169	32	0.0542373	65	0.110169	316	0.535593
19	92	0.156997	45	0.0767918	43	0.0733788	19	0.0324232	32	0.0546075	50	0.0853242	305	0.520478
20	99	0.168942	61	0.104096	48	0.0819113	25	0.0426621	36	0.0614334	77	0.131399	240	0.409556
21	68	0.126394	44	0.0817844	65	0.120818	45	0.0836431	44	0.0817844	53	0.098513	219	0.407063
22	63	0.144165	26	0.0594966	31	0.0709382	18	0.0411899	15	0.0343249	44	0.100686	240	0.549199
23	58	0.15508	35	0.0935829	37	0.0989305	14	0.0374332	9	0.0240642	43	0.114973	178	0.475936
24	47	0.191057	26	0.105691	33	0.134146	10	0.0406504	11	0.0447154	34	0.138211	85	0.345528
