# Supplementary material for: Multilevel comparative bioinformatics to investigate evolutionary relationships and specificities in gene annotations: an example for tomato and grapevine
Source: BMC Bioinformatics. 2018 Nov 30;19(Suppl 15):435. doi: 10.1186/s12859-018-2420-y (PMC6266932; doi:10.1186/s12859-018-2420-y)
Supplement: Supplementary file 8 — Protein descriptions of tomato “unknown” genes. List of unknown genes in the iTAG annotation, enriched with protein functions and descriptions assigned by similarity to UniProt database. (XLS 306 kb) [file 12859_2018_2420_MOESM8_ESM.xls]

## Sheet: Unknown Proteins
Additional file 5. Protein descriptions of tomato “unknown” genes. List of 1763 tomato genes annotated as "unknown protein" in the iTAG 2.4 annotation version. For each gene, a Swiss-Prot ID and function assigned by our approach are also shown.
GENE_ID	ITAG ANNOTATION	SWISS-PROT ID_PROTEIN	SWISS-PROT FUNCTION
Solyc06g059940.1	Unknown Protein	sp|Q9FQ27|TPSGB_SOLHA	(E,E)-germacrene B synthase
Solyc01g105470.2	Unknown Protein	sp|Q0WUA3|MENA_ARATH	1,4-dihydroxy-2-naphthoate polyprenyltransferase, chloroplastic
Solyc09g090170.1	Unknown Protein	sp|P13744|11SB_CUCMA	11S globulin subunit beta
Solyc01g103400.2	Unknown Protein	sp|Q9FEX0|OPRL_SOLLC	12-oxophytodienoate reductase-like protein
Solyc08g078730.2	Unknown Protein	sp|Q6NLV0|HS147_ARATH	14.7 kDa heat shock protein
Solyc09g011720.2	Unknown Protein	sp|Q9LNW0|HS178_ARATH	17.8 kDa class I heat shock protein
Solyc06g076590.2	Unknown Protein	sp|P30221|HSP11_SOLLC	17.8 kDa class I heat shock protein
Solyc03g058340.2	Unknown Protein	sp|Q01417|PM1_SOYBN	18 kDa seed maturation protein
Solyc09g059220.1	Unknown Protein	sp|P27880|HSP12_MEDSA	18.2 kDa class I heat shock protein
Solyc09g015030.1	Unknown Protein	sp|P27880|HSP12_MEDSA	18.2 kDa class I heat shock protein
Solyc09g015010.2	Unknown Protein	sp|P27880|HSP12_MEDSA	18.2 kDa class I heat shock protein
Solyc03g116300.1	Unknown Protein	sp|Q09052|ACCO1_BRAJU	1-aminocyclopropane-1-carboxylate oxidase
Solyc03g095930.1	Unknown Protein	sp|P10967|ACCH3_SOLLC	1-aminocyclopropane-1-carboxylate oxidase homolog
Solyc09g055810.1	Unknown Protein	sp|P93824|ACCH6_ARATH	1-aminocyclopropane-1-carboxylate oxidase homolog 6
Solyc08g081600.1	Unknown Protein	sp|Q07262|1A1C_TOBAC	1-aminocyclopropane-1-carboxylate synthase
Solyc02g092000.2	Unknown Protein	sp|Q42881|1A13_SOLLC	1-aminocyclopropane-1-carboxylate synthase 3
Solyc03g123580.2	Unknown Protein	sp|Q9LUM0|FAB1B_ARATH	1-phosphatidylinositol-3-phosphate 5-kinase FAB1B
Solyc04g072820.1	Unknown Protein	sp|Q6MEW4|GPMA_PARUW	2,3-bisphosphoglycerate-dependent phosphoglycerate mutase
Solyc03g083780.1	Unknown Protein	sp|P17407|21KD_DAUCA	21 kDa protein
Solyc03g083670.1	Unknown Protein	sp|P17407|21KD_DAUCA	21 kDa protein
Solyc06g082690.1	Unknown Protein	sp|P54778|PRS6B_SOLTU	26S protease regulatory subunit 6B homolog
Solyc06g063160.1	Unknown Protein	sp|Q9SSB5|PRS7A_ARATH	26S protease regulatory subunit 7 homolog A
Solyc05g018580.1	Unknown Protein	sp|Q9C5U3|PRS8A_ARATH	26S protease regulatory subunit 8 homolog A
Solyc09g091770.1	Unknown Protein	sp|O48844|PSD1A_ARATH	26S proteasome non-ATPase regulatory subunit 1 homolog A
Solyc05g012600.2	Unknown Protein	sp|Q54HW1|PSD10_DICDI	26S proteasome non-ATPase regulatory subunit 10
Solyc06g082400.1	Unknown Protein	sp|P51398|RT29_HUMAN	28S ribosomal protein S29, mitochondrial
Solyc01g102830.2	Unknown Protein	sp|P69834|ISPD_ARATH	2-C-methyl-D-erythritol 4-phosphate cytidylyltransferase, chloroplastic
Solyc06g054310.1	Unknown Protein	sp|Q5NUF4|HIDM_GLYEC	2-hydroxyisoflavanone dehydratase
Solyc01g108590.1	Unknown Protein	sp|Q5NUF4|HIDM_GLYEC	2-hydroxyisoflavanone dehydratase
Solyc01g108550.1	Unknown Protein	sp|Q5NUF4|HIDM_GLYEC	2-hydroxyisoflavanone dehydratase
Solyc06g059870.1	Unknown Protein	sp|Q9LPL5|ODBA1_ARATH	2-oxoisovalerate dehydrogenase subunit alpha 1, mitochondrial
Solyc06g059860.2	Unknown Protein	sp|Q9LPL5|ODBA1_ARATH	2-oxoisovalerate dehydrogenase subunit alpha 1, mitochondrial
Solyc10g018430.1	Unknown Protein	sp|Q84JL2|ODBA2_ARATH	2-oxoisovalerate dehydrogenase subunit alpha 2, mitochondrial
Solyc03g065060.1	Unknown Protein	sp|Q0G9J5|RR12_LIRTU	30S ribosomal protein S12, chloroplastic
Solyc10g084730.1	Unknown Protein	sp|Q5SLQ0|RS18_THET8	30S ribosomal protein S18
Solyc03g119180.1	Unknown Protein	sp|Q03976|RT24_YEAST	37S ribosomal protein S24, mitochondrial
Solyc09g075380.1	Unknown Protein	sp|Q5RBU2|RM46_PONAB	39S ribosomal protein L46, mitochondrial
Solyc06g054350.2	Unknown Protein	sp|Q0WRJ2|TC10A_ARATH	3-dehydrosphinganine reductase TSC10A
Solyc03g121520.2	Unknown Protein	sp|Q94IA6|C90D1_ARATH	3-epi-6-deoxocathasterone 23-monooxygenase
Solyc09g083070.2	Unknown Protein	sp|O48780|KCS11_ARATH	3-ketoacyl-CoA synthase 11
Solyc05g013230.1	Unknown Protein	sp|O48780|KCS11_ARATH	3-ketoacyl-CoA synthase 11
Solyc02g090550.1	Unknown Protein	sp|Q2KIJ5|KDSR_BOVIN	3-ketodihydrosphingosine reductase
Solyc10g080910.1	Unknown Protein	sp|Q9X248|FABG_THEMA	3-oxoacyl-[acyl-carrier-protein] reductase FabG
Solyc03g097480.1	Unknown Protein	sp|P49244|FABH1_CUPWR	3-oxoacyl-[acyl-carrier-protein] synthase 3 A, chloroplastic
Solyc03g071760.1	Unknown Protein	sp|Q9XF67|PDPK1_ARATH	3-phosphoinositide-dependent protein kinase 1
Solyc04g074930.2	Unknown Protein	sp|P35687|RS21_ORYSJ	40S ribosomal protein S21
Solyc04g074920.2	Unknown Protein	sp|P35687|RS21_ORYSJ	40S ribosomal protein S21
Solyc04g063310.1	Unknown Protein	sp|Q93VB8|RS22_ARATH	40S ribosomal protein S2-2
Solyc10g086050.1	Unknown Protein	sp|P46297|RS23_FRAAN	40S ribosomal protein S23
Solyc03g045120.1	Unknown Protein	sp|O24111|RS5_NICPL	40S ribosomal protein S5 (Fragment)
Solyc06g069120.2	Unknown Protein	sp|Q9C514|RS71_ARATH	40S ribosomal protein S7-1
Solyc03g077940.1	Unknown Protein	sp|Q9LXG1|RS91_ARATH	40S ribosomal protein S9-1
Solyc03g117880.1	Unknown Protein	sp|P31684|4CL1_SOLTU	4-coumarate--CoA ligase 1
Solyc03g097040.1	Unknown Protein	sp|P31687|4CL2_SOYBN	4-coumarate--CoA ligase 2
Solyc05g041210.1	Unknown Protein	sp|O23920|HPPD_DAUCA	4-hydroxyphenylpyruvate dioxygenase
Solyc10g077090.1	Unknown Protein	sp|P11891|PSRP5_PEA	50S ribosomal protein 5, chloroplastic
Solyc01g111820.2	Unknown Protein	sp|Q1MIC5|RL18_RHIL3	50S ribosomal protein L18
Solyc03g044450.1	Unknown Protein	sp|B2IK67|RL22_BEII9	50S ribosomal protein L22
Solyc06g066210.1	Unknown Protein	sp|Q8R9C3|RL35_CALS4	50S ribosomal protein L35
Solyc05g032890.1	Unknown Protein	sp|Q01QR6|RL9_SOLUE	50S ribosomal protein L9
Solyc04g074260.1	Unknown Protein	sp|Q9SA00|APRL4_ARATH	5'-adenylylsulfate reductase-like 4
Solyc09g010570.1	Unknown Protein	sp|Q9FIZ7|OPLA_ARATH	5-oxoprolinase
Solyc06g072930.2	Unknown Protein	sp|P41127|RL131_ARATH	60S ribosomal protein L13-1
Solyc08g074710.1	Unknown Protein	sp|Q04715|RM16_PETHY	60S ribosomal protein L16, mitochondrial
Solyc03g063790.1	Unknown Protein	sp|Q95747|RM16_ARATH	60S ribosomal protein L16, mitochondrial
Solyc03g111240.1	Unknown Protein	sp|Q93VI3|RL171_ARATH	60S ribosomal protein L17-1
Solyc09g056390.1	Unknown Protein	sp|P51418|R18A2_ARATH	60S ribosomal protein L18a-2
Solyc03g112370.1	Unknown Protein	sp|P49637|R27A3_ARATH	60S ribosomal protein L27a-3
Solyc03g121340.1	Unknown Protein	sp|O82204|RL281_ARATH	60S ribosomal protein L28-1
Solyc02g087940.2	Unknown Protein	sp|P41098|RL34_TOBAC	60S ribosomal protein L34
Solyc03g120790.1	Unknown Protein	sp|Q8LEM8|RL373_ARATH	60S ribosomal protein L37-3
Solyc03g059000.1	Unknown Protein	sp|P46291|RL38_SOLLC	60S ribosomal protein L38
Solyc10g084360.1	Unknown Protein	sp|Q9SF40|RL4A_ARATH	60S ribosomal protein L4-1
Solyc11g042870.1	Unknown Protein	sp|P49692|RL7A1_ARATH	60S ribosomal protein L7a-1
Solyc05g052880.2	Unknown Protein	sp|U3U992|UGT8_CATRO	7-deoxyloganetic acid glucosyltransferase
Solyc03g078700.2	Unknown Protein	sp|U3U992|UGT8_CATRO	7-deoxyloganetic acid glucosyltransferase
Solyc02g091380.1	Unknown Protein	sp|U3U992|UGT8_CATRO	7-deoxyloganetic acid glucosyltransferase
Solyc02g091360.1	Unknown Protein	sp|U3U992|UGT8_CATRO	7-deoxyloganetic acid glucosyltransferase
Solyc03g078510.1	Unknown Protein	sp|F8WKW1|UGT2_GARJA	7-deoxyloganetin glucosyltransferase
Solyc05g024330.1	Unknown Protein	sp|Q6V4H0|10HGO_CATRO	8-hydroxygeraniol dehydrogenase
Solyc09g018870.1	Unknown Protein	sp|F4JRF4|MUTYH_ARATH	A/G-specific adenine DNA glycosylase
Solyc05g013910.2	Unknown Protein	sp|Q9LHD1|AB15B_ARATH	ABC transporter B family member 15
Solyc06g072990.1	Unknown Protein	sp|Q9LJX0|AB19B_ARATH	ABC transporter B family member 19
Solyc04g010300.2	Unknown Protein	sp|Q9M3B9|AB20B_ARATH	ABC transporter B family member 20
Solyc09g055360.1	Unknown Protein	sp|Q9LVM1|AB25B_ARATH	ABC transporter B family member 25, mitochondrial
Solyc09g042310.1	Unknown Protein	sp|Q7PC88|AB31G_ARATH	ABC transporter G family member 31
Solyc12g019630.1	Unknown Protein	sp|Q0JLC5|AB36G_ORYSJ	ABC transporter G family member 36
Solyc04g071170.1	Unknown Protein	sp|Q9FH76|ABAH3_ARATH	Abscisic acid 8'-hydroxylase 3
Solyc01g108220.2	Unknown Protein	sp|Q9LJK2|ABAH4_ARATH	Abscisic acid 8'-hydroxylase 4
Solyc03g095790.1	Unknown Protein	sp|O80920|PYL4_ARATH	Abscisic acid receptor PYL4
Solyc08g082230.2	Unknown Protein	sp|Q84MC7|PYL9_ARATH	Abscisic acid receptor PYL9
Solyc03g044340.1	Unknown Protein	sp|P09114|ILVB2_TOBAC	Acetolactate synthase 2, chloroplastic
Solyc01g105600.2	Unknown Protein	sp|O64988|BEATH_CLABR	Acetyl-CoA-benzylalcohol acetyltransferase
Solyc02g094650.1	Unknown Protein	sp|B9DGD6|ACS_ARATH	Acetyl-coenzyme A synthetase, chloroplastic/glyoxysomal
Solyc06g062410.1	Unknown Protein	sp|P27061|PPA1_SOLLC	Acid phosphatase 1
Solyc05g050140.1	Unknown Protein	sp|P29060|CHIA_TOBAC	Acidic endochitinase
Solyc04g071240.1	Unknown Protein	sp|P30172|ACT12_SOLTU	Actin-100 (Fragment)
Solyc03g078410.1	Unknown Protein	sp|P53492|ACT7_ARATH	Actin-7
Solyc04g071250.1	Unknown Protein	sp|P30170|ACT10_SOLTU	Actin-85C (Fragment)
Solyc01g111390.1	Unknown Protein	sp|Q9ZNT3|ADF5_ARATH	Actin-depolymerizing factor 5
Solyc06g053500.2	Unknown Protein	sp|P22337|STAD_RICCO	Acyl-[acyl-carrier-protein] desaturase, chloroplastic
Solyc03g063120.1	Unknown Protein	sp|Q41319|STAD_SOLCO	Acyl-[acyl-carrier-protein] desaturase, chloroplastic
Solyc09g083140.2	Unknown Protein	sp|Q8R146|APEH_MOUSE	Acylamino-acid-releasing enzyme
Solyc06g067980.2	Unknown Protein	sp|Q9QYL8|LYPA2_RAT	Acyl-protein thioesterase 2
Solyc05g032830.1	Unknown Protein	sp|Q9SWF5|SAHH_SOLLC	Adenosylhomocysteinase
Solyc06g065290.2	Unknown Protein	sp|Q9FIJ7|KAD2_ARATH	Adenylate kinase 2, chloroplastic
Solyc05g014990.1	Unknown Protein	sp|Q08480|KAD4_ORYSJ	Adenylate kinase 4
Solyc09g056000.1	Unknown Protein	sp|P22274|ARF_CANAL	ADP-ribosylation factor
Solyc10g084720.1	Unknown Protein	sp|O80925|AGD7_ARATH	ADP-ribosylation factor GTPase-activating protein AGD7
Solyc02g092340.2	Unknown Protein	sp|Q5ZKQ8|ARL8A_CHICK	ADP-ribosylation factor-like protein 8A
Solyc04g025090.1	Unknown Protein	sp|Q4PSU4|AGL61_ARATH	Agamous-like MADS-box protein AGL61
Solyc04g025070.1	Unknown Protein	sp|Q4PSU4|AGL61_ARATH	Agamous-like MADS-box protein AGL61
Solyc06g059690.2	Unknown Protein	sp|Q9FKK2|AGL62_ARATH	Agamous-like MADS-box protein AGL62
Solyc04g057780.2	Unknown Protein	sp|Q9FKK2|AGL62_ARATH	Agamous-like MADS-box protein AGL62
Solyc03g033910.1	Unknown Protein	sp|Q9FKK2|AGL62_ARATH	Agamous-like MADS-box protein AGL62
Solyc05g015760.1	Unknown Protein	sp|Q03489|AGL9_PETHY	Agamous-like MADS-box protein AGL9 homolog
Solyc05g018380.1	Unknown Protein	sp|P16112|PGCA_HUMAN	Aggrecan core protein
Solyc09g037100.1	Unknown Protein	sp|P14673|ADH1_SOLTU	Alcohol dehydrogenase 1
Solyc09g037070.1	Unknown Protein	sp|P14673|ADH1_SOLTU	Alcohol dehydrogenase 1
Solyc05g021580.2	Unknown Protein	sp|P14673|ADH1_SOLTU	Alcohol dehydrogenase 1
Solyc04g064730.1	Unknown Protein	sp|P25141|ADH1_PETHY	Alcohol dehydrogenase 1
Solyc09g037130.1	Unknown Protein	sp|P28032|ADH2_SOLLC	Alcohol dehydrogenase 2
Solyc09g037110.1	Unknown Protein	sp|P14674|ADH2_SOLTU	Alcohol dehydrogenase 2
Solyc03g051730.1	Unknown Protein	sp|P14675|ADH3_SOLTU	Alcohol dehydrogenase 3
Solyc03g051690.1	Unknown Protein	sp|P14675|ADH3_SOLTU	Alcohol dehydrogenase 3
Solyc04g074560.1	Unknown Protein	sp|Q9SK86|ADHL1_ARATH	Alcohol dehydrogenase-like 1
Solyc06g072190.1	Unknown Protein	sp|Q8LEB2|ADHL6_ARATH	Alcohol dehydrogenase-like 6
Solyc04g082210.2	Unknown Protein	sp|Q9FH04|ADHL7_ARATH	Alcohol dehydrogenase-like 7
Solyc02g086980.2	Unknown Protein	sp|Q8S528|AL2B7_ARATH	Aldehyde dehydrogenase family 2 member B7, mitochondrial
Solyc03g122320.1	Unknown Protein	sp|Q9SYG7|AL7B4_ARATH	Aldehyde dehydrogenase family 7 member B4
Solyc10g080850.1	Unknown Protein	sp|Q9FVS9|C96AF_ARATH	Alkane hydroxylase MAH1
Solyc07g017660.1	Unknown Protein	sp|Q9SMZ4|AASS_ARATH	Alpha-aminoadipic semialdehyde synthase
Solyc03g078620.1	Unknown Protein	sp|Q9SIE0|ALKB2_ARATH	Alpha-ketoglutarate-dependent dioxygenase alkB homolog 2
Solyc06g068890.1	Unknown Protein	sp|C0HJB3|MANA_CANEN	Alpha-mannosidase
Solyc08g083000.1	Unknown Protein	sp|O23086|ALMTA_ARATH	Aluminum-activated malate transporter 10
Solyc03g032100.1	Unknown Protein	sp|F4ILY9|ANTL1_ARATH	Amino acid transporter ANTL1
Solyc08g075740.1	Unknown Protein	sp|D1I234|DRE2_VITVI	Anamorsin homolog
Solyc01g102280.2	Unknown Protein	sp|Q9M9L0|APC11_ARATH	Anaphase-promoting complex subunit 11
Solyc05g055960.1	Unknown Protein	sp|Q9C7A2|Y3236_ARATH	Ankyrin repeat-containing protein At3g12360
Solyc05g041600.1	Unknown Protein	sp|Q9C7A2|Y3236_ARATH	Ankyrin repeat-containing protein At3g12360
Solyc05g041450.2	Unknown Protein	sp|Q9C7A2|Y3236_ARATH	Ankyrin repeat-containing protein At3g12360
Solyc05g016620.1	Unknown Protein	sp|Q9C7A2|Y3236_ARATH	Ankyrin repeat-containing protein At3g12360
Solyc05g051990.2	Unknown Protein	sp|Q9XEE2|ANXD2_ARATH	Annexin D2
Solyc09g092510.2	Unknown Protein	sp|Q9ZR25|5GT_VERHY	Anthocyanidin 3-O-glucoside 5-O-glucosyltransferase
Solyc09g059180.1	Unknown Protein	sp|Q43716|UFOG_PETHY	Anthocyanidin 3-O-glucosyltransferase
Solyc09g065050.1	Unknown Protein	sp|A4ZDL6|GNK2_GINBI	Antifungal protein ginkbilobin-2
Solyc03g083120.1	Unknown Protein	sp|Q9C688|RAVL3_ARATH	AP2/ERF and B3 domain-containing transcription factor At1g51120
Solyc04g076250.2	Unknown Protein	sp|Q9SB50|AP4M_ARATH	AP-4 complex subunit mu
Solyc05g024190.2	Unknown Protein	sp|Q9XIR4|APO1_ARATH	APO protein 1, chloroplastic
Solyc01g103280.2	Unknown Protein	sp|Q08733|PIP13_ARATH	Aquaporin PIP1-3
Solyc10g084130.1	Unknown Protein	sp|P43286|PIP21_ARATH	Aquaporin PIP2-1
Solyc10g078580.1	Unknown Protein	sp|Q9LVC0|AGP14_ARATH	Arabinogalactan peptide 14
Solyc08g065850.1	Unknown Protein	sp|Q9LVC0|AGP14_ARATH	Arabinogalactan peptide 14
Solyc01g005590.2	Unknown Protein	sp|Q9LVC0|AGP14_ARATH	Arabinogalactan peptide 14
Solyc09g010430.1	Unknown Protein	sp|B9SZB6|ARGJ_RICCO	Arginine biosynthesis bifunctional protein ArgJ, chloroplastic
Solyc04g076340.2	Unknown Protein	sp|Q9LEU8|ARLY_ARATH	Argininosuccinate lyase, chloroplastic
Solyc09g065220.1	Unknown Protein	sp|B9DHT4|ARIA_ARATH	ARM REPEAT PROTEIN INTERACTING WITH ABF2
Solyc06g084280.1	Unknown Protein	sp|B9DHT4|ARIA_ARATH	ARM REPEAT PROTEIN INTERACTING WITH ABF2
Solyc08g079760.2	Unknown Protein	sp|Q9FZ06|ARK3_ARATH	Armadillo repeat-containing kinesin-like protein 3
Solyc06g074560.1	Unknown Protein	sp|Q9SGD6|AROD6_ARATH	Arogenate dehydratase/prephenate dehydratase 6, chloroplastic
Solyc06g060950.1	Unknown Protein	sp|Q9LMR3|TYRA2_ARATH	Arogenate dehydrogenase 2, chloroplastic
Solyc03g116470.1	Unknown Protein	sp|O58403|RACD_PYRHO	Aspartate racemase
Solyc01g106750.1	Unknown Protein	sp|F4JJT9|SYDM_ARATH	Aspartate--tRNA ligase, chloroplastic/mitochondrial
Solyc05g056460.2	Unknown Protein	sp|Q766C3|NEP1_NEPGR	Aspartic proteinase nepenthesin-1
Solyc04g072710.1	Unknown Protein	sp|Q9LX20|ASPL1_ARATH	Aspartic proteinase-like protein 1
Solyc03g058410.1	Unknown Protein	sp|Q9S9K4|ASPL2_ARATH	Aspartic proteinase-like protein 2
Solyc04g047900.1	Unknown Protein	sp|O22812|AHL10_ARATH	AT-hook motif nuclear-localized protein 10
Solyc08g077020.1	Unknown Protein	sp|O23620|AHL23_ARATH	AT-hook motif nuclear-localized protein 23
Solyc03g043620.1	Unknown Protein	sp|P05499|ATP6_TOBAC	ATP synthase subunit a
Solyc03g117160.2	Unknown Protein	sp|Q9M2A0|PMA8_ARATH	ATPase 8, plasma membrane-type
Solyc06g084560.1	Unknown Protein	sp|Q505J9|ATAD1_RAT	ATPase family AAA domain-containing protein 1
Solyc04g072600.1	Unknown Protein	sp|Q94AA4|PFKA3_ARATH	ATP-dependent 6-phosphofructokinase 3
Solyc03g083260.1	Unknown Protein	sp|Q1GGF7|CLPX_RUEST	ATP-dependent Clp protease ATP-binding subunit ClpX
Solyc01g103000.1	Unknown Protein	sp|Q2W3I0|CLPX_MAGSA	ATP-dependent Clp protease ATP-binding subunit ClpX
Solyc09g020070.1	Unknown Protein	sp|Q7ZV90|PIF1_DANRE	ATP-dependent DNA helicase PIF1
Solyc05g018480.1	Unknown Protein	sp|A5WFR0|PIF1_PSYWF	ATP-dependent DNA helicase pif1
Solyc05g016020.1	Unknown Protein	sp|Q0R4F1|PIF1_XENLA	ATP-dependent DNA helicase PIF1
Solyc03g044850.1	Unknown Protein	sp|Q7ZV90|PIF1_DANRE	ATP-dependent DNA helicase PIF1
Solyc02g088440.1	Unknown Protein	sp|Q9FT69|RQSIM_ARATH	ATP-dependent DNA helicase Q-like SIM
Solyc09g018720.2	Unknown Protein	sp|P15043|RECQ_ECOLI	ATP-dependent DNA helicase RecQ
Solyc05g044580.2	Unknown Protein	sp|P79051|RHP16_SCHPO	ATP-dependent helicase rhp16
Solyc09g014180.1	Unknown Protein	sp|Q9LDD4|ARID2_ARATH	AT-rich interactive domain-containing protein 2
Solyc08g074350.1	Unknown Protein	sp|Q93VB2|AT18A_ARATH	Autophagy-related protein 18a
Solyc01g108170.2	Unknown Protein	sp|P0CM30|ATG2_CRYNJ	Autophagy-related protein 2
Solyc03g031660.1	Unknown Protein	sp|Q6Z1D5|ATG8C_ORYSJ	Autophagy-related protein 8C
Solyc08g078830.1	Unknown Protein	sp|Q8VYK7|ATG8F_ARATH	Autophagy-related protein 8f
Solyc09g018970.1	Unknown Protein	sp|Q9SU08|AUXI1_ARATH	Auxilin-related protein 1
Solyc03g118300.1	Unknown Protein	sp|Q94JM3|ARFB_ARATH	Auxin response factor 2
Solyc02g089270.1	Unknown Protein	sp|Q9SRU2|BIG_ARATH	Auxin transport protein BIG
Solyc03g123420.1	Unknown Protein	sp|Q9ZRA4|AB19A_PRUPE	Auxin-binding protein ABP19a
Solyc01g110750.2	Unknown Protein	sp|P33081|AX15A_SOYBN	Auxin-induced protein 15A
Solyc01g110640.1	Unknown Protein	sp|P33081|AX15A_SOYBN	Auxin-induced protein 15A
Solyc01g110910.2	Unknown Protein	sp|P33080|AX10A_SOYBN	Auxin-induced protein X10A
Solyc06g066040.1	Unknown Protein	sp|Q93WC4|IAA29_ARATH	Auxin-responsive protein IAA29
Solyc01g110810.2	Unknown Protein	sp|Q9FJG1|SAU19_ARATH	Auxin-responsive protein SAUR19
Solyc01g110850.1	Unknown Protein	sp|Q9FJF9|SAU21_ARATH	Auxin-responsive protein SAUR21
Solyc01g110740.2	Unknown Protein	sp|Q9FJF9|SAU21_ARATH	Auxin-responsive protein SAUR21
Solyc01g110690.2	Unknown Protein	sp|Q9FJF9|SAU21_ARATH	Auxin-responsive protein SAUR21
Solyc03g082540.2	Unknown Protein	sp|Q9ZUZ3|SAU32_ARATH	Auxin-responsive protein SAUR32
Solyc09g010240.1	Unknown Protein	sp|Q8GYJ2|Y2608_ARATH	B3 domain-containing protein At2g36080
Solyc10g047720.1	Unknown Protein	sp|Q3E922|Y5680_ARATH	B3 domain-containing protein At5g26805
Solyc06g051770.1	Unknown Protein	sp|Q3E922|Y5680_ARATH	B3 domain-containing protein At5g26805
Solyc03g063190.2	Unknown Protein	sp|Q0JP99|Y1341_ORYSJ	B3 domain-containing protein Os01g0234100
Solyc02g090720.2	Unknown Protein	sp|Q0JP99|Y1341_ORYSJ	B3 domain-containing protein Os01g0234100
Solyc03g083980.1	Unknown Protein	sp|Q9LVA0|BAG7_ARATH	BAG family molecular chaperone regulator 7
Solyc01g106630.2	Unknown Protein	sp|P11670|PRB1_TOBAC	Basic form of pathogenesis-related protein 1
Solyc09g065110.2	Unknown Protein	sp|E3SXU4|BHLHW_PEA	Basic helix-loop-helix protein A
Solyc02g089430.1	Unknown Protein	sp|Q9FMC2|BZP43_ARATH	Basic leucine zipper 43
Solyc01g107530.1	Unknown Protein	sp|C0HJG8|BSP_BOSSE	Basic secretory protease (Fragments)
Solyc01g090090.1	Unknown Protein	sp|Q9LD45|BI1_ARATH	Bax inhibitor 1
Solyc09g010980.1	Unknown Protein	sp|Q94CE3|BCA5_ARATH	Beta carbonic anhydrase 5, chloroplastic
Solyc08g077540.1	Unknown Protein	sp|O23553|BAM3_ARATH	Beta-amylase 3, chloroplastic
Solyc05g021400.1	Unknown Protein	sp|I7C6E8|C7A52_PANGI	Beta-amyrin 28-oxidase
Solyc03g078250.1	Unknown Protein	sp|F8WKW8|UGT9_GARJA	Beta-D-glucosyl crocetin beta-1,6-glucosyltransferase
Solyc03g121550.2	Unknown Protein	sp|P48980|BGAL_SOLLC	Beta-galactosidase
Solyc06g076810.1	Unknown Protein	sp|A7LXU3|BGH3B_BACO1	Beta-glucosidase BoGH3B
Solyc06g073770.1	Unknown Protein	sp|A7LXU3|BGH3B_BACO1	Beta-glucosidase BoGH3B
Solyc03g113810.1	Unknown Protein	sp|P17202|BADH_SPIOL	Betaine aldehyde dehydrogenase, chloroplastic
Solyc01g104960.1	Unknown Protein	sp|A5JTQ3|XYL2_MEDSV	Beta-xylosidase/alpha-L-arabinofuranosidase 2
Solyc03g097880.1	Unknown Protein	sp|Q9SMM5|SWT11_ARATH	Bidirectional sugar transporter SWEET11
Solyc09g075310.1	Unknown Protein	sp|P34913|HYES_HUMAN	Bifunctional epoxide hydrolase 2
Solyc06g073500.2	Unknown Protein	sp|P54967|BIOB_ARATH	Biotin synthase
Solyc09g018660.1	Unknown Protein	sp|Q86KK2|FHIT_DICDI	Bis(5'-adenosyl)-triphosphatase
Solyc09g018640.1	Unknown Protein	sp|Q86KK2|FHIT_DICDI	Bis(5'-adenosyl)-triphosphatase
Solyc01g112360.1	Unknown Protein	sp|F4JSZ5|BIG1_ARATH	Brefeldin A-inhibited guanine nucleotide-exchange protein 1
Solyc09g055670.1	Unknown Protein	sp|Q9ULD4|BRPF3_HUMAN	Bromodomain and PHD finger-containing protein 3
Solyc09g074070.1	Unknown Protein	sp|A2BIJ3|BSDC1_DANRE	BSD domain-containing protein 1
Solyc09g072990.2	Unknown Protein	sp|Q9M8J9|BPM2_ARATH	BTB/POZ and MATH domain-containing protein 2
Solyc04g082450.2	Unknown Protein	sp|Q8LEV3|Y2060_ARATH	BTB/POZ domain-containing protein At2g30600
Solyc02g021210.1	Unknown Protein	sp|Q9C5J4|Y3210_ARATH	BTB/POZ domain-containing protein At3g22104
Solyc02g089960.2	Unknown Protein	sp|Q9SVM0|Y3078_ARATH	BTB/POZ domain-containing protein At3g50780
Solyc02g090080.1	Unknown Protein	sp|Q94A73|Y5656_ARATH	BTB/POZ domain-containing protein At5g66560
Solyc02g092630.1	Unknown Protein	sp|Q66GP0|Y5738_ARATH	BTB/POZ domain-containing protein At5g67385
Solyc03g033960.1	Unknown Protein	sp|P30640|BUD13_CAEEL	BUD13 homolog
Solyc06g053440.2	Unknown Protein	sp|Q9ZVT9|C2GR1_ARATH	C2 and GRAM domain-containing protein At1g03370
Solyc03g112290.2	Unknown Protein	sp|Q9FGS8|C2GR2_ARATH	C2 and GRAM domain-containing protein At5g50170
Solyc10g085440.1	Unknown Protein	sp|F4I2J8|CATIN_ARATH	Cactin
Solyc02g093260.1	Unknown Protein	sp|Q8H9B6|CAMT_SOLTU	Caffeoyl-CoA O-methyltransferase
Solyc03g044970.1	Unknown Protein	sp|Q1PE15|MCU1_ARATH	Calcium uniporter protein 1, mitochondrial
Solyc04g081940.2	Unknown Protein	sp|Q8RWL2|CDPKT_ARATH	Calcium-dependent protein kinase 29
Solyc01g112260.2	Unknown Protein	sp|A5A7I8|CDPK5_SOLTU	Calcium-dependent protein kinase 5
Solyc03g059370.1	Unknown Protein	sp|O22218|ACA4_ARATH	Calcium-transporting ATPase 4, plasma membrane-type
Solyc02g031990.1	Unknown Protein	sp|O80683|CAB25_ARATH	Calmodulin-binding protein 25
Solyc01g060150.2	Unknown Protein	sp|O23463|CMTA5_ARATH	Calmodulin-binding transcription activator 5
Solyc03g118050.2	Unknown Protein	sp|P29402|CALX1_ARATH	Calnexin homolog 1
Solyc04g014290.1	Unknown Protein	sp|Q9VT65|CANB_DROME	Calpain-B
Solyc04g082370.1	Unknown Protein	sp|Q504N0|CBPA2_MOUSE	Carboxypeptidase A2
Solyc09g090260.1	Unknown Protein	sp|P42158|KC1D_ARATH	Casein kinase I isoform delta-like
Solyc06g053580.2	Unknown Protein	sp|P42158|KC1D_ARATH	Casein kinase I isoform delta-like
Solyc02g092650.2	Unknown Protein	sp|Q08467|CSK21_ARATH	Casein kinase II subunit alpha-1
Solyc04g011470.1	Unknown Protein	sp|B9SXY8|CSPLE_RICCO	CASP-like protein 4D1
Solyc03g112810.2	Unknown Protein	sp|B9SXY8|CSPLE_RICCO	CASP-like protein 4D1
Solyc06g060650.1	Unknown Protein	sp|Q9SIT5|CHX15_ARATH	Cation/H(+) antiporter 15
Solyc08g081870.2	Unknown Protein	sp|Q9SUQ7|CHX17_ARATH	Cation/H(+) antiporter 17
Solyc08g081860.1	Unknown Protein	sp|Q9FFR9|CHX18_ARATH	Cation/H(+) antiporter 18
Solyc09g010540.2	Unknown Protein	sp|Q9M353|CHX20_ARATH	Cation/H(+) antiporter 20
Solyc09g042670.2	Unknown Protein	sp|Q7X996|CIPK2_ORYSJ	CBL-interacting protein kinase 2
Solyc10g085470.1	Unknown Protein	sp|Q9LZW4|CIPKE_ARATH	CBL-interacting serine/threonine-protein kinase 14
Solyc09g018290.1	Unknown Protein	sp|Q9LZW4|CIPKE_ARATH	CBL-interacting serine/threonine-protein kinase 14
Solyc03g059040.1	Unknown Protein	sp|Q9FG23|CK5P3_ARATH	CDK5RAP3-like protein
Solyc02g090520.1	Unknown Protein	sp|Q9SCS2|CAMK5_ARATH	CDPK-related kinase 5
Solyc05g044460.1	Unknown Protein	sp|Q6P819|RCD1_XENTR	Cell differentiation protein RCD1 homolog
Solyc05g044440.1	Unknown Protein	sp|Q6P819|RCD1_XENTR	Cell differentiation protein RCD1 homolog
Solyc09g059450.2	Unknown Protein	sp|O74113|CDC45_SCHPO	Cell division control protein 45 homolog
Solyc03g061610.1	Unknown Protein	sp|Q8LGU6|CD27B_ARATH	Cell division cycle protein 27 homolog B
Solyc10g084060.1	Unknown Protein	sp|Q96372|CDC48_CAPAN	Cell division cycle protein 48 homolog
Solyc03g093210.2	Unknown Protein	sp|B6SGC5|CNR6_MAIZE	Cell number regulator 6
Solyc09g092190.1	Unknown Protein	sp|O49603|CVIF2_ARATH	Cell wall / vacuolar inhibitor of fructosidase 2
Solyc04g071670.1	Unknown Protein	sp|Q94JQ6|CESA6_ARATH	Cellulose synthase A catalytic subunit 6 [UDP-forming]
Solyc01g065510.2	Unknown Protein	sp|A2AL36|CNTRL_MOUSE	Centriolin
Solyc05g053180.2	Unknown Protein	sp|P22924|CHSB_PETHY	Chalcone synthase B
Solyc03g116800.2	Unknown Protein	sp|Q8DKR7|DNAJ_THEEB	Chaperone protein DnaJ
Solyc03g025690.2	Unknown Protein	sp|Q65U54|DNAJ_MANSM	Chaperone protein DnaJ
Solyc04g063410.1	Unknown Protein	sp|Q8GYX8|DNJ10_ARATH	Chaperone protein dnaJ 10
Solyc01g109900.2	Unknown Protein	sp|Q8GYX8|DNJ10_ARATH	Chaperone protein dnaJ 10
Solyc06g068530.1	Unknown Protein	sp|Q9SAG8|DNAJ8_ARATH	Chaperone protein dnaJ 8, chloroplastic
Solyc03g062960.1	Unknown Protein	sp|Q9LJE4|CPNB2_ARATH	Chaperonin 60 subunit beta 2, chloroplastic
Solyc05g056080.2	Unknown Protein	sp|P12360|CB11_SOLLC	Chlorophyll a-b binding protein 6A, chloroplastic
Solyc05g024200.1	Unknown Protein	sp|Q38833|CHLG_ARATH	Chlorophyll synthase, chloroplastic
Solyc05g032670.1	Unknown Protein	sp|Q84ST4|NOL_ORYSJ	Chlorophyll(ide) b reductase NOL, chloroplastic
Solyc06g054000.1	Unknown Protein	sp|Q9M7I7|CLH2_ARATH	Chlorophyllase-2, chloroplastic
Solyc09g015640.1	Unknown Protein	sp|Q8S7E1|CAO_ORYSJ	Chlorophyllide a oxygenase, chloroplastic
Solyc06g060330.1	Unknown Protein	sp|Q9MBA1|CAO_ARATH	Chlorophyllide a oxygenase, chloroplastic
Solyc06g068790.2	Unknown Protein	sp|Q9FI46|CRL_ARATH	Chromophore lyase CRL, chloroplastic
Solyc01g107570.1	Unknown Protein	sp|Q66PF4|CGT_FRAAN	Cinnamate beta-D-glucosyltransferase
Solyc03g096010.1	Unknown Protein	sp|Q0WNJ6|CLAH1_ARATH	Clathrin heavy chain 1
Solyc05g006610.2	Unknown Protein	sp|Q8LFL4|CLE25_ARATH	CLAVATA3/ESR (CLE)-related protein 25
Solyc02g067550.1	Unknown Protein	sp|Q8LFL4|CLE25_ARATH	CLAVATA3/ESR (CLE)-related protein 25
Solyc05g007650.1	Unknown Protein	sp|Q6IWA9|CLE45_ARATH	CLAVATA3/ESR (CLE)-related protein 45
Solyc07g053370.1	Unknown Protein	sp|Q8S8N1|CLE7_ARATH	CLAVATA3/ESR (CLE)-related protein 7
Solyc05g013980.2	Unknown Protein	sp|Q9VSH4|CPSF6_DROME	Cleavage and polyadenylation specificity factor subunit CG7185
Solyc09g065090.1	Unknown Protein	sp|Q9M9G6|CTF64_ARATH	Cleavage stimulating factor 64
Solyc05g051600.1	Unknown Protein	sp|Q8LES0|CSTR5_ARATH	CMP-sialic acid transporter 5
Solyc10g081930.1	Unknown Protein	sp|Q9SV21|COPB1_ARATH	Coatomer subunit beta-1
Solyc08g074430.1	Unknown Protein	sp|Q54WR5|CCD94_DICDI	Coiled-coil domain-containing protein 94 homolog
Solyc10g037930.1	Unknown Protein	sp|Q8RWD5|SCD2_ARATH	Coiled-coil domain-containing protein SCD2
Solyc03g118400.1	Unknown Protein	sp|Q8RWD5|SCD2_ARATH	Coiled-coil domain-containing protein SCD2
Solyc01g111290.1	Unknown Protein	sp|Q38896|CSP4_ARATH	Cold shock domain-containing protein 4
Solyc01g007830.1	Unknown Protein	sp|Q564K3|CND2_ARATH	Condensin complex subunit 2
Solyc01g104610.1	Unknown Protein	sp|P43255|CSN8_ARATH	COP9 signalosome complex subunit 8
Solyc10g085940.1	Unknown Protein	sp|Q94BT9|ATOX1_ARATH	Copper transport protein ATX1
Solyc03g080120.1	Unknown Protein	sp|Q94BT9|ATOX1_ARATH	Copper transport protein ATX1
Solyc02g091320.2	Unknown Protein	sp|Q94BT9|ATOX1_ARATH	Copper transport protein ATX1
Solyc08g066630.2	Unknown Protein	sp|O04197|COI1_ARATH	Coronatine-insensitive protein 1
Solyc05g052630.2	Unknown Protein	sp|O04197|COI1_ARATH	Coronatine-insensitive protein 1
Solyc01g103200.2	Unknown Protein	sp|O74347|COXM1_SCHPO	COX assembly mitochondrial protein 1
Solyc03g031780.2	Unknown Protein	sp|Q0WL69|RIC11_ARATH	CRIB domain-containing protein RIC11
Solyc01g066130.1	Unknown Protein	sp|F8WKW0|UGT1_GARJA	Crocetin glucosyltransferase, chloroplastic
Solyc04g074200.1	Unknown Protein	sp|Q43125|CRY1_ARATH	Cryptochrome-1
Solyc04g077420.2	Unknown Protein	sp|F4IBD7|CSCLA_ARATH	CSC1-like protein RXW8
Solyc01g065710.2	Unknown Protein	sp|Q86WV5|TEN1L_HUMAN	CST complex subunit TEN1
Solyc02g088950.1	Unknown Protein	sp|Q6GME1|PYRG2_XENLA	CTP synthase 2
Solyc02g086420.1	Unknown Protein	sp|Q6GME1|PYRG2_XENLA	CTP synthase 2
Solyc09g090450.1	Unknown Protein	sp|B7FKW7|CYNS_MEDTR	Cyanate hydratase
Solyc02g088080.1	Unknown Protein	sp|Q93ZL5|CDF2_ARATH	Cyclic dof factor 2
Solyc03g115950.2	Unknown Protein	sp|Q8LFV3|CDF3_ARATH	Cyclic dof factor 3
Solyc05g050370.1	Unknown Protein	sp|O65717|CNGC1_ARATH	Cyclic nucleotide-gated ion channel 1
Solyc04g081690.1	Unknown Protein	sp|Q9SFW6|CCB24_ARATH	Cyclin-B2-4
Solyc09g091800.2	Unknown Protein	sp|Q9FKB5|KRP3_ARATH	Cyclin-dependent kinase inhibitor 3
Solyc11g066000.1	Unknown Protein	sp|Q9LZ60|SMR3_ARATH	Cyclin-dependent protein kinase inhibitor SMR3
Solyc03g093800.1	Unknown Protein	sp|O80513|CCU41_ARATH	Cyclin-U4-1
Solyc05g021510.1	Unknown Protein	sp|P53780|METC_ARATH	Cystathionine beta-lyase, chloroplastic
Solyc09g018270.1	Unknown Protein	sp|P25804|CYSP_PEA	Cysteine proteinase 15A
Solyc11g012380.1	Unknown Protein	sp|Q41916|CYT5_ARATH	Cysteine proteinase inhibitor 5
Solyc03g044290.1	Unknown Protein	sp|P43297|RD21A_ARATH	Cysteine proteinase RD21a
Solyc03g044250.1	Unknown Protein	sp|P43297|RD21A_ARATH	Cysteine proteinase RD21a
Solyc09g058960.1	Unknown Protein	sp|Q9LV60|CRR55_ARATH	Cysteine-rich repeat secretory protein 55
Solyc09g061240.1	Unknown Protein	sp|P49098|CYB5_TOBAC	Cytochrome b5
Solyc01g096270.2	Unknown Protein	sp|P40934|CYB5_BRAOB	Cytochrome b5
Solyc09g019990.1	Unknown Protein	sp|Q0WRW8|B561K_ARATH	Cytochrome b561 and DOMON domain-containing protein At3g07570
Solyc05g041880.1	Unknown Protein	sp|Q9FGK4|B561J_ARATH	Cytochrome b561 and DOMON domain-containing protein At5g47530
Solyc05g025570.1	Unknown Protein	sp|Q33439|COX1_EPHEQ	Cytochrome c oxidase subunit 1 (Fragment)
Solyc09g015890.2	Unknown Protein	sp|P98012|COX2_BETVU	Cytochrome c oxidase subunit 2
Solyc05g045940.1	Unknown Protein	sp|P05491|COX2_SOYBN	Cytochrome c oxidase subunit 2
Solyc05g045860.1	Unknown Protein	sp|P05491|COX2_SOYBN	Cytochrome c oxidase subunit 2
Solyc05g018260.1	Unknown Protein	sp|P05491|COX2_SOYBN	Cytochrome c oxidase subunit 2
Solyc03g063810.1	Unknown Protein	sp|P05491|COX2_SOYBN	Cytochrome c oxidase subunit 2
Solyc04g074570.1	Unknown Protein	sp|Q9S7L9|CX6B1_ARATH	Cytochrome c oxidase subunit 6b-1
Solyc09g059250.1	Unknown Protein	sp|Q9SZ46|C82C4_ARATH	Cytochrome P450 82C4
Solyc09g066160.1	Unknown Protein	sp|O81117|C94A1_VICSA	Cytochrome P450 94A1
Solyc05g016340.1	Unknown Protein	sp|O48921|C97B2_SOYBN	Cytochrome P450 97B2, chloroplastic
Solyc04g057830.1	Unknown Protein	sp|H2DH18|C7A12_PANGI	Cytochrome P450 CYP736A12
Solyc06g075120.1	Unknown Protein	sp|Q8RUN2|LOG1_ARATH	Cytokinin riboside 5'-monophosphate phosphoribohydrolase LOG1
Solyc09g055510.1	Unknown Protein	sp|Q9M1V2|SOT5_ARATH	Cytosolic sulfotransferase 5
Solyc05g047500.1	Unknown Protein	sp|Q9M1V2|SOT5_ARATH	Cytosolic sulfotransferase 5
Solyc06g084300.1	Unknown Protein	sp|Q8H1F6|DGP3_ARATH	DAR GTPase 3, chloroplastic
Solyc02g088020.1	Unknown Protein	sp|Q9VUQ8|DCN1L_DROME	DCN1-like protein
Solyc08g075220.2	Unknown Protein	sp|Q9ZTK5|DAT_CATRO	Deacetylvindoline O-acetyltransferase
Solyc08g075190.1	Unknown Protein	sp|Q9ZTK5|DAT_CATRO	Deacetylvindoline O-acetyltransferase
Solyc04g081610.1	Unknown Protein	sp|Q9ZRZ8|RH28_ARATH	DEAD-box ATP-dependent RNA helicase 28
Solyc08g077760.2	Unknown Protein	sp|Q8RY73|DXO_ARATH	Decapping nuclease DXO homolog, chloroplastic
Solyc07g017570.2	Unknown Protein	sp|P82659|DFSD2_HELAN	Defensin SD2
Solyc09g074450.1	Unknown Protein	sp|Q9ZUL8|DEF10_ARATH	Defensin-like protein 10
Solyc07g009100.2	Unknown Protein	sp|P82787|DEF19_ARATH	Defensin-like protein 19
Solyc07g009020.1	Unknown Protein	sp|P82787|DEF19_ARATH	Defensin-like protein 19
Solyc07g008980.2	Unknown Protein	sp|P82787|DEF19_ARATH	Defensin-like protein 19
Solyc07g009050.2	Unknown Protein	sp|Q39313|DEF3_BRANA	Defensin-like protein 3
Solyc07g009230.2	Unknown Protein	sp|O24331|DEF4_RAPSA	Defensin-like protein 4
Solyc09g009060.1	Unknown Protein	sp|Q9LDR4|ERG24_ARATH	Delta(14)-sterol reductase
Solyc05g050100.1	Unknown Protein	sp|Q43469|SLD1_HELAN	Delta(8)-fatty-acid desaturase
Solyc06g083740.1	Unknown Protein	sp|Q6NXD8|DEN5B_DANRE	DENN domain-containing protein 5B
Solyc08g079580.1	Unknown Protein	sp|Q9SB00|PHR_ARATH	Deoxyribodipyrimidine photo-lyase
Solyc04g080280.2	Unknown Protein	sp|Q9STG6|DUT_ARATH	Deoxyuridine 5'-triphosphate nucleotidohydrolase
Solyc05g053360.2	Unknown Protein	sp|P22242|DRPE_CRAPL	Desiccation-related protein PCC13-62
Solyc01g109440.2	Unknown Protein	sp|Q93VG8|PPDEX_ARATH	DeSI-like protein At4g17486
Solyc11g073040.1	Unknown Protein	sp|Q9T0H8|DIR18_ARATH	Dirigent protein 18
Solyc01g021620.1	Unknown Protein	sp|Q9C523|DIR19_ARATH	Dirigent protein 19
Solyc05g054790.1	Unknown Protein	sp|O80630|DIR9_ARATH	Dirigent protein 9
Solyc08g013960.1	Unknown Protein	sp|Q9T048|DRL27_ARATH	Disease resistance protein At4g27190
Solyc09g059150.1	Unknown Protein	sp|Q7XBQ9|RGA2_SOLBU	Disease resistance protein RGA2
Solyc05g021150.1	Unknown Protein	sp|Q7XBQ9|RGA2_SOLBU	Disease resistance protein RGA2
Solyc05g018020.1	Unknown Protein	sp|Q7XBQ9|RGA2_SOLBU	Disease resistance protein RGA2
Solyc09g090640.2	Unknown Protein	sp|Q38834|R13L4_ARATH	Disease resistance RPP13-like protein 4
Solyc02g091630.1	Unknown Protein	sp|F4JN26|MLH3_ARATH	DNA mismatch repair protein MLH3
Solyc02g089000.2	Unknown Protein	sp|F4JN26|MLH3_ARATH	DNA mismatch repair protein MLH3
Solyc01g110700.2	Unknown Protein	sp|F4JN26|MLH3_ARATH	DNA mismatch repair protein MLH3
Solyc01g110650.2	Unknown Protein	sp|F4JN26|MLH3_ARATH	DNA mismatch repair protein MLH3
Solyc09g072740.1	Unknown Protein	sp|P38207|APN2_YEAST	DNA-(apurinic or apyrimidinic site) lyase 2
Solyc03g096580.1	Unknown Protein	sp|P38207|APN2_YEAST	DNA-(apurinic or apyrimidinic site) lyase 2
Solyc06g073900.2	Unknown Protein	sp|O48890|NRPB4_ARATH	DNA-directed RNA polymerase II subunit 4
Solyc03g065330.1	Unknown Protein	sp|P08036|RPOB_SAPOF	DNA-directed RNA polymerase subunit beta (Fragment)
Solyc03g063360.2	Unknown Protein	sp|Q4R7Y5|DNJB6_MACFA	DnaJ homolog subfamily B member 6
Solyc06g076060.1	Unknown Protein	sp|Q9M2U1|DOF36_ARATH	Dof zinc finger protein DOF3.6
Solyc02g090320.1	Unknown Protein	sp|Q9LSL6|DOF57_ARATH	Dof zinc finger protein DOF5.7
Solyc05g054470.2	Unknown Protein	sp|Q9Y673|ALG5_HUMAN	Dolichyl-phosphate beta-glucosyltransferase
Solyc04g076440.1	Unknown Protein	sp|O04492|DRB1_ARATH	Double-stranded RNA-binding protein 1
Solyc01g106580.2	Unknown Protein	sp|Q9ZQR4|Y2452_ARATH	DUF21 domain-containing protein At2g14520
Solyc01g108050.2	Unknown Protein	sp|Q8LFT2|DRP3B_ARATH	Dynamin-related protein 3B
Solyc02g087320.1	Unknown Protein	sp|Q8RWL0|E2FF_ARATH	E2F transcription factor-like E2FF
Solyc12g021210.1	Unknown Protein	sp|Q9M9Y4|DRIP1_ARATH	E3 ubiquitin protein ligase DRIP1
Solyc05g044550.1	Unknown Protein	sp|Q8LE94|RING3_ARATH	E3 ubiquitin-protein ligase At3g02290
Solyc09g075050.1	Unknown Protein	sp|Q9SRX9|BAH1_ARATH	E3 ubiquitin-protein ligase BAH1
Solyc03g123960.2	Unknown Protein	sp|Q9DBD2|MARH8_MOUSE	E3 ubiquitin-protein ligase MARCH8
Solyc12g040360.1	Unknown Protein	sp|O49500|MBR2_ARATH	E3 ubiquitin-protein ligase MBR2
Solyc03g044420.1	Unknown Protein	sp|O49500|MBR2_ARATH	E3 ubiquitin-protein ligase MBR2
Solyc05g023690.1	Unknown Protein	sp|Q8VYZ0|ORTH2_ARATH	E3 ubiquitin-protein ligase ORTHRUS 2
Solyc09g091810.1	Unknown Protein	sp|Q8LBL5|PRT1_ARATH	E3 ubiquitin-protein ligase PRT1
Solyc10g084790.1	Unknown Protein	sp|F4KCC2|PRT6_ARATH	E3 ubiquitin-protein ligase PRT6
Solyc05g018060.1	Unknown Protein	sp|P0CH30|RING1_GOSHI	E3 ubiquitin-protein ligase RING1
Solyc09g010610.1	Unknown Protein	sp|Q8LPN7|RNG1L_ARATH	E3 ubiquitin-protein ligase RING1-like
Solyc06g068670.2	Unknown Protein	sp|Q7Z419|R144B_HUMAN	E3 ubiquitin-protein ligase RNF144B
Solyc05g053050.1	Unknown Protein	sp|Q9M2S6|SDIR1_ARATH	E3 ubiquitin-protein ligase SDIR1
Solyc03g042530.1	Unknown Protein	sp|Q84K34|SIL10_ARATH	E3 ubiquitin-protein ligase SINA-like 10
Solyc05g012570.2	Unknown Protein	sp|Q13049|TRI32_HUMAN	E3 ubiquitin-protein ligase TRIM32
Solyc09g059780.1	Unknown Protein	sp|Q9SU29|UPL5_ARATH	E3 ubiquitin-protein ligase UPL5
Solyc09g057860.1	Unknown Protein	sp|Q9SU29|UPL5_ARATH	E3 ubiquitin-protein ligase UPL5
Solyc09g056050.1	Unknown Protein	sp|Q9SU29|UPL5_ARATH	E3 ubiquitin-protein ligase UPL5
Solyc05g054090.2	Unknown Protein	sp|Q9SU29|UPL5_ARATH	E3 ubiquitin-protein ligase UPL5
Solyc02g093660.1	Unknown Protein	sp|Q9SK27|ENL1_ARATH	Early nodulin-like protein 1
Solyc05g010190.1	Unknown Protein	sp|Q9SJ24|EC12_ARATH	Egg cell-secreted protein 1.2
Solyc04g071660.2	Unknown Protein	sp|Q9SJ24|EC12_ARATH	Egg cell-secreted protein 1.2
Solyc12g009850.1	Unknown Protein	sp|Q9T039|EC14_ARATH	Egg cell-secreted protein 1.4
Solyc09g064830.1	Unknown Protein	sp|Q93ZT5|EDL3_ARATH	EID1-like F-box protein 3
Solyc09g089900.1	Unknown Protein	sp|Q9LSW8|ETFB_ARATH	Electron transfer flavoprotein subunit beta, mitochondrial
Solyc03g044920.1	Unknown Protein	sp|Q9SYY4|ELO3L_ARATH	Elongation of fatty acids protein 3-like
Solyc08g083150.1	Unknown Protein	sp|Q40863|EMB8_PICGL	Embryogenesis-associated protein EMB8
Solyc02g089740.2	Unknown Protein	sp|Q5AIR7|ENG1_CANAL	Endo-1,3(4)-beta-glucanase 1
Solyc03g116250.1	Unknown Protein	sp|P29059|CHI3_TOBAC	Endochitinase 3
Solyc01g110350.2	Unknown Protein	sp|Q93YQ7|GUN24_ARATH	Endoglucanase 24
Solyc03g083830.1	Unknown Protein	sp|Q9CAC1|GUN8_ARATH	Endoglucanase 8
Solyc01g105110.1	Unknown Protein	sp|Q803I2|ERGI3_DANRE	Endoplasmic reticulum-Golgi intermediate compartment protein 3
Solyc04g081600.1	Unknown Protein	sp|P35016|ENPL_CATRO	Endoplasmin homolog
Solyc01g013820.1	Unknown Protein	sp|Q3EBC8|DCL2_ARATH	Endoribonuclease Dicer homolog 2
Solyc01g013770.1	Unknown Protein	sp|Q3EBC8|DCL2_ARATH	Endoribonuclease Dicer homolog 2
Solyc01g012560.1	Unknown Protein	sp|Q3EBC8|DCL2_ARATH	Endoribonuclease Dicer homolog 2
Solyc01g011530.1	Unknown Protein	sp|Q3EBC8|DCL2_ARATH	Endoribonuclease Dicer homolog 2
Solyc06g053990.1	Unknown Protein	sp|Q2V3I3|EPFL4_ARATH	EPIDERMAL PATTERNING FACTOR-like protein 4
Solyc03g116660.2	Unknown Protein	sp|Q1G3V9|EPFL8_ARATH	EPIDERMAL PATTERNING FACTOR-like protein 8
Solyc09g064570.1	Unknown Protein	sp|O74423|ENT1_SCHPO	Epsin-1
Solyc01g105750.1	Unknown Protein	sp|O74423|ENT1_SCHPO	Epsin-1
Solyc05g051810.1	Unknown Protein	sp|P40318|DOA10_YEAST	ERAD-associated E3 ubiquitin-protein ligase DOA10
Solyc09g065320.1	Unknown Protein	sp|Q0WPQ2|ETR2_ARATH	Ethylene receptor 2
Solyc09g011690.2	Unknown Protein	sp|Q0WPQ2|ETR2_ARATH	Ethylene receptor 2
Solyc09g055320.1	Unknown Protein	sp|O65020|ETO1_ARATH	Ethylene-overproduction protein 1
Solyc09g089950.1	Unknown Protein	sp|Q8LDC8|ERF92_ARATH	Ethylene-responsive transcription factor 1B
Solyc02g077820.1	Unknown Protein	sp|Q40477|ERF4_TOBAC	Ethylene-responsive transcription factor 4
Solyc03g117140.1	Unknown Protein	sp|Q94AW5|ERF03_ARATH	Ethylene-responsive transcription factor ERF003
Solyc05g050840.2	Unknown Protein	sp|Q8LBQ7|ERF34_ARATH	Ethylene-responsive transcription factor ERF034
Solyc03g117240.1	Unknown Protein	sp|Q9M8M5|ERF84_ARATH	Ethylene-responsive transcription factor ERF084
Solyc02g090780.1	Unknown Protein	sp|P93007|EF112_ARATH	Ethylene-responsive transcription factor ERF112
Solyc08g081700.1	Unknown Protein	sp|Q9CA27|EF118_ARATH	Ethylene-responsive transcription factor ERF118
Solyc04g072320.1	Unknown Protein	sp|Q9M644|LEP_ARATH	Ethylene-responsive transcription factor LEP
Solyc03g119810.1	Unknown Protein	sp|Q6J9S1|RA211_ARATH	Ethylene-responsive transcription factor RAP2-11
Solyc09g056240.1	Unknown Protein	sp|Q93WU2|EOMT1_OCIBA	Eugenol O-methyltransferase
Solyc03g119000.1	Unknown Protein	sp|Q9HGI7|ERF3_CANMA	Eukaryotic peptide chain release factor GTP-binding subunit
Solyc06g069050.1	Unknown Protein	sp|P15170|ERF3A_HUMAN	Eukaryotic peptide chain release factor GTP-binding subunit ERF3A
Solyc06g076180.1	Unknown Protein	sp|Q9XHM1|EIF3C_MEDTR	Eukaryotic translation initiation factor 3 subunit C
Solyc06g030560.1	Unknown Protein	sp|O02328|EIF3C_CAEEL	Eukaryotic translation initiation factor 3 subunit C
Solyc08g074800.2	Unknown Protein	sp|Q28CY2|EIF3G_XENTR	Eukaryotic translation initiation factor 3 subunit G
Solyc09g098310.2	Unknown Protein	sp|Q9C5Z2|EIF3H_ARATH	Eukaryotic translation initiation factor 3 subunit H
Solyc08g068350.2	Unknown Protein	sp|A7SDW5|EIF3L_NEMVE	Eukaryotic translation initiation factor 3 subunit L
Solyc03g058390.1	Unknown Protein	sp|Q10251|IF2P_SCHPO	Eukaryotic translation initiation factor 5B
Solyc10g081950.1	Unknown Protein	sp|Q9LZD3|E70A1_ARATH	Exocyst complex component EXO70A1
Solyc02g088810.1	Unknown Protein	sp|Q9FGH9|E70B1_ARATH	Exocyst complex component EXO70B1
Solyc02g069080.2	Unknown Protein	sp|Q9SY60|EX84C_ARATH	Exocyst complex component EXO84C
Solyc04g071370.1	Unknown Protein	sp|Q8S3U9|SEC5A_ARATH	Exocyst complex component SEC5A
Solyc04g072310.2	Unknown Protein	sp|Q94AI6|SEC6_ARATH	Exocyst complex component SEC6
Solyc03g031850.1	Unknown Protein	sp|Q9M9P0|EXP13_ARATH	Expansin-A13
Solyc03g115330.1	Unknown Protein	sp|Q9FL79|EXP23_ARATH	Expansin-A23
Solyc03g115280.1	Unknown Protein	sp|Q9FL79|EXP23_ARATH	Expansin-A23
Solyc04g071100.1	Unknown Protein	sp|Q9FS16|EXTN3_ARATH	Extensin-3
Solyc04g071090.2	Unknown Protein	sp|Q9FS16|EXTN3_ARATH	Extensin-3
Solyc08g076170.1	Unknown Protein	sp|Q9C516|XLG3_ARATH	Extra-large guanine nucleotide-binding protein 3
Solyc02g087690.1	Unknown Protein	sp|Q39601|SSRP1_CATRO	FACT complex subunit SSRP1
Solyc06g076240.1	Unknown Protein	sp|Q9LMH6|FDM4_ARATH	Factor of DNA methylation 4
Solyc06g076230.1	Unknown Protein	sp|Q9LMH6|FDM4_ARATH	Factor of DNA methylation 4
Solyc06g060900.1	Unknown Protein	sp|A6T923|HPXO_KLEP7	FAD-dependent urate hydroxylase
Solyc09g098400.1	Unknown Protein	sp|Q5SNL7|FAN1_ORYSJ	Fanconi-associated nuclease 1 homolog
Solyc06g072810.2	Unknown Protein	sp|P0DH64|Y4891_SELML	FAS1 domain-containing protein SELMODRAFT_448915
Solyc08g006290.1	Unknown Protein	sp|O49586|FLA5_ARATH	Fasciclin-like arabinogalactan protein 5
Solyc04g063430.1	Unknown Protein	sp|Q7X7A9|FB4_ARATH	F-box protein At1g11270
Solyc09g012030.1	Unknown Protein	sp|Q9SY20|FB20_ARATH	F-box protein At1g30790
Solyc06g068660.2	Unknown Protein	sp|Q9XIA2|FB49_ARATH	F-box protein At1g49360
Solyc05g015430.1	Unknown Protein	sp|Q9FYF9|FB76_ARATH	F-box protein At1g67340
Solyc04g056720.1	Unknown Protein	sp|Q3E6P4|FB95_ARATH	F-box protein At2g02240
Solyc10g052650.1	Unknown Protein	sp|Q84V03|FB348_ARATH	F-box protein At2g16365
Solyc03g115430.2	Unknown Protein	sp|Q3EBY8|FB111_ARATH	F-box protein At2g17690
Solyc01g106540.2	Unknown Protein	sp|Q3EBY8|FB111_ARATH	F-box protein At2g17690
Solyc09g009880.2	Unknown Protein	sp|Q9LXZ3|FB204_ARATH	F-box protein At3g56470
Solyc03g117280.2	Unknown Protein	sp|Q9FLS0|FB253_ARATH	F-box protein At5g07610
Solyc05g049920.1	Unknown Protein	sp|Q9FGY4|FB341_ARATH	F-box protein At5g49610
Solyc01g106120.2	Unknown Protein	sp|Q9ZVQ6|P2B10_ARATH	F-box protein PP2-B10
Solyc08g074890.2	Unknown Protein	sp|Q9FZ70|FDL1_ARATH	F-box/FBD/LRR-repeat protein At1g13570
Solyc05g015010.2	Unknown Protein	sp|Q9FZ70|FDL1_ARATH	F-box/FBD/LRR-repeat protein At1g13570
Solyc09g009930.1	Unknown Protein	sp|Q9FM89|FDL38_ARATH	F-box/FBD/LRR-repeat protein At5g56420
Solyc06g063320.2	Unknown Protein	sp|Q9C8K7|FBK21_ARATH	F-box/kelch-repeat protein At1g51550
Solyc04g064460.1	Unknown Protein	sp|Q8GXC7|FBK50_ARATH	F-box/kelch-repeat protein At3g06240
Solyc03g046510.1	Unknown Protein	sp|Q8GXC7|FBK50_ARATH	F-box/kelch-repeat protein At3g06240
Solyc05g016440.2	Unknown Protein	sp|Q9LI89|FBK70_ARATH	F-box/kelch-repeat protein At3g27150
Solyc08g074670.2	Unknown Protein	sp|Q8GX29|SKI25_ARATH	F-box/kelch-repeat protein SKIP25
Solyc03g117210.2	Unknown Protein	sp|A1A5X2|FBXL7_DANRE	F-box/LRR-repeat protein 7
Solyc03g031410.1	Unknown Protein	sp|Q9M2Z5|FBL53_ARATH	F-box/LRR-repeat protein At3g48880
Solyc01g017820.1	Unknown Protein	sp|Q9M2Z5|FBL53_ARATH	F-box/LRR-repeat protein At3g48880
Solyc09g015510.1	Unknown Protein	sp|Q4R8H1|TBL1X_MACFA	F-box-like/WD repeat-containing protein TBL1X
Solyc07g021360.1	Unknown Protein	sp|Q8BHJ5|TBL1R_MOUSE	F-box-like/WD repeat-containing protein TBL1XR1
Solyc01g102620.1	Unknown Protein	sp|Q8RWS6|FRO6_ARATH	Ferric reduction oxidase 6
Solyc08g078480.2	Unknown Protein	sp|O23305|Y4449_ARATH	FHA domain-containing protein At4g14490
Solyc03g005290.1	Unknown Protein	sp|P12255|FHAB_BORPE	Filamentous hemagglutinin
Solyc01g096250.2	Unknown Protein	sp|P12255|FHAB_BORPE	Filamentous hemagglutinin
Solyc06g062340.2	Unknown Protein	sp|Q9FWW9|GSXL2_ARATH	Flavin-containing monooxygenase FMO GS-OX-like 2
Solyc06g065870.2	Unknown Protein	sp|D2XNQ8|FLOT1_MEDTR	Flotillin-like protein 1
Solyc06g054140.2	Unknown Protein	sp|Q9SKZ5|FBT1_ARATH	Folate-biopterin transporter 1, chloroplastic
Solyc02g092540.2	Unknown Protein	sp|Q50228|FMDA_METME	Formamidase
Solyc08g075680.2	Unknown Protein	sp|Q9C6S1|FH14_ARATH	Formin-like protein 14
Solyc08g075660.1	Unknown Protein	sp|Q7G6K7|FH3_ORYSJ	Formin-like protein 3
Solyc06g082960.2	Unknown Protein	sp|Q67ZB3|FRL3_ARATH	FRIGIDA-like protein 3
Solyc10g086750.1	Unknown Protein	sp|Q07204|F16P1_BRANA	Fructose-1,6-bisphosphatase, chloroplastic
Solyc09g011820.2	Unknown Protein	sp|P25851|F16P1_ARATH	Fructose-1,6-bisphosphatase, chloroplastic
Solyc10g074840.1	Unknown Protein	sp|P14903|FSPM_SOLLC	Fruit-specific protein
Solyc01g101260.2	Unknown Protein	sp|A2A6A1|GPTC8_MOUSE	G patch domain-containing protein 8
Solyc03g032200.1	Unknown Protein	sp|P46277|CCNB1_MEDSV	G2/mitotic-specific cyclin-1
Solyc04g081680.2	Unknown Protein	sp|P30278|CCNB2_MEDSA	G2/mitotic-specific cyclin-2 (Fragment)
Solyc09g031900.2	Unknown Protein	sp|Q8VYG2|GALAK_ARATH	Galacturonokinase
Solyc09g059340.1	Unknown Protein	sp|Q9LSG3|GAUT8_ARATH	Galacturonosyltransferase 8
Solyc06g073440.1	Unknown Protein	sp|Q8L9G7|APH1_ARATH	Gamma-secretase subunit APH1-like
Solyc08g077970.2	Unknown Protein	sp|Q8W4H1|GAT26_ARATH	GATA transcription factor 26
Solyc03g033670.1	Unknown Protein	sp|Q9SD38|GATA6_ARATH	GATA transcription factor 6
Solyc03g110980.2	Unknown Protein	sp|Q9S845|GONS3_ARATH	GDP-mannose transporter GONST3
Solyc03g121190.2	Unknown Protein	sp|Q9LU14|APG2_ARATH	GDSL esterase/lipase APG
Solyc01g100940.2	Unknown Protein	sp|O80522|GDL2_ARATH	GDSL esterase/lipase At1g09390
Solyc01g108650.2	Unknown Protein	sp|Q94F40|GDL9_ARATH	GDSL esterase/lipase At1g28600
Solyc06g065550.1	Unknown Protein	sp|Q9C7N4|GDL15_ARATH	GDSL esterase/lipase At1g29670
Solyc03g115970.1	Unknown Protein	sp|Q9CA68|GDL31_ARATH	GDSL esterase/lipase At1g74460
Solyc09g030380.1	Unknown Protein	sp|O22927|GDL42_ARATH	GDSL esterase/lipase At2g30310
Solyc05g014220.1	Unknown Protein	sp|Q9STM6|GDL57_ARATH	GDSL esterase/lipase At3g48460
Solyc09g015450.2	Unknown Protein	sp|Q2R4J1|GDT13_ORYSJ	GDT1-like protein 3
Solyc05g018440.1	Unknown Protein	sp|Q91DM0|POLG_PVCV1	Genome polyprotein
Solyc09g082920.1	Unknown Protein	sp|Q8VWZ7|C76B6_CATRO	Geraniol 8-hydroxylase
Solyc06g082060.2	Unknown Protein	sp|O49561|G2OX8_ARATH	Gibberellin 2-beta-dioxygenase 8
Solyc03g119920.1	Unknown Protein	sp|O24648|G3OX_PEA	Gibberellin 3-beta-dioxygenase 1
Solyc05g054450.1	Unknown Protein	sp|P52409|E13B_WHEAT	Glucan endo-1,3-beta-glucosidase
Solyc06g074660.1	Unknown Protein	sp|Q9FNI7|CSLA2_ARATH	Glucomannan 4-beta-mannosyltransferase 2
Solyc09g009000.2	Unknown Protein	sp|Q9LZR3|CSLA9_ARATH	Glucomannan 4-beta-mannosyltransferase 9
Solyc12g011110.1	Unknown Protein	sp|P52416|GLGS1_VICFA	Glucose-1-phosphate adenylyltransferase small subunit 1, chloroplastic
Solyc06g063230.2	Unknown Protein	sp|Q9C5V5|GLR28_ARATH	Glutamate receptor 2.8
Solyc04g082640.2	Unknown Protein	sp|Q9C8E7|GLR33_ARATH	Glutamate receptor 3.3
Solyc05g013390.1	Unknown Protein	sp|Q9S7E9|GGT2_ARATH	Glutamate--glyoxylate aminotransferase 2
Solyc05g014080.1	Unknown Protein	sp|Q54ED4|GRWD1_DICDI	Glutamate-rich WD repeat-containing protein 1
Solyc01g102420.1	Unknown Protein	sp|O82462|SYEC_ARATH	Glutamate--tRNA ligase, cytoplasmic
Solyc03g063250.1	Unknown Protein	sp|Q9LU39|GLUBP_ARATH	Glutamyl-tRNA reductase-binding protein, chloroplastic
Solyc09g056190.1	Unknown Protein	sp|Q9FWR4|DHAR1_ARATH	Glutathione S-transferase DHAR1, mitochondrial
Solyc04g057910.2	Unknown Protein	sp|O80662|TCHQD_ARATH	Glutathione S-transferase TCHQD
Solyc03g111020.2	Unknown Protein	sp|P26520|G3PC_PETHY	Glyceraldehyde-3-phosphate dehydrogenase, cytosolic
Solyc09g014360.1	Unknown Protein	sp|O80437|GPAT6_ARATH	Glycerol-3-phosphate 2-O-acyltransferase 6
Solyc08g082390.2	Unknown Protein	sp|Q53EU6|GPAT3_HUMAN	Glycerol-3-phosphate acyltransferase 3
Solyc07g052220.1	Unknown Protein	sp|P09789|GRP1_PETHY	Glycine-rich cell wall structural protein 1
Solyc07g052210.2	Unknown Protein	sp|P09789|GRP1_PETHY	Glycine-rich cell wall structural protein 1
Solyc09g097800.2	Unknown Protein	sp|P23137|GRP1_TOBAC	Glycine-rich protein
Solyc09g097790.1	Unknown Protein	sp|P23137|GRP1_TOBAC	Glycine-rich protein
Solyc09g092730.1	Unknown Protein	sp|P23137|GRP1_TOBAC	Glycine-rich protein
Solyc09g082820.2	Unknown Protein	sp|P23137|GRP1_TOBAC	Glycine-rich protein
Solyc05g052010.2	Unknown Protein	sp|P49311|GRP2_SINAL	Glycine-rich RNA-binding protein GRP2A
Solyc06g065760.1	Unknown Protein	sp|Q9LMP7|GOS11_ARATH	Golgi SNAP receptor complex member 1-1
Solyc08g081460.1	Unknown Protein	sp|B0F9L4|GOGC6_ARATH	Golgin candidate 6
Solyc02g087180.2	Unknown Protein	sp|Q2U0S9|MCD4_ASPOR	GPI ethanolamine phosphate transferase 1
Solyc02g093780.1	Unknown Protein	sp|Q2H102|BST1_CHAGB	GPI inositol-deacylase
Solyc04g077810.1	Unknown Protein	sp|Q58DD9|GPN2_PIG	GPN-loop GTPase 2
Solyc09g056320.1	Unknown Protein	sp|P0A3U1|LTRA_LACLM	Group II intron-encoded protein LtrA
Solyc04g077530.1	Unknown Protein	sp|O81001|GRF1_ARATH	Growth-regulating factor 1
Solyc03g058510.2	Unknown Protein	sp|Q6FWI1|GYP7_CANGA	GTPase-activating protein GYP7
Solyc05g023810.1	Unknown Protein	sp|P38546|RAN1_SOLLC	GTP-binding nuclear protein Ran1
Solyc01g104710.2	Unknown Protein	sp|P38547|RAN2_SOLLC	GTP-binding nuclear protein Ran2
Solyc01g104690.2	Unknown Protein	sp|P38547|RAN2_SOLLC	GTP-binding nuclear protein Ran2
Solyc03g058200.1	Unknown Protein	sp|P72749|TYPA_SYNY3	GTP-binding protein TypA/BipA homolog
Solyc04g058130.2	Unknown Protein	sp|Q9SXB8|Y1133_ARATH	G-type lectin S-receptor-like serine/threonine-protein kinase At1g11330
Solyc04g077350.1	Unknown Protein	sp|O81833|SD11_ARATH	G-type lectin S-receptor-like serine/threonine-protein kinase SD1-1
Solyc03g063630.2	Unknown Protein	sp|Q9M682|GMK2_ARATH	Guanylate kinase 2
Solyc06g084110.1	Unknown Protein	sp|Q96PP9|GBP4_HUMAN	Guanylate-binding protein 4
Solyc09g090770.1	Unknown Protein	sp|Q8RYE9|GPPL3_ARATH	Haloacid dehalogenase-like hydrolase domain-containing protein At2g33255
Solyc07g063990.1	Unknown Protein	sp|Q18DN4|HMU_HALWD	Halomucin
Solyc06g075890.1	Unknown Protein	sp|Q18DN4|HMU_HALWD	Halomucin
Solyc05g018690.1	Unknown Protein	sp|Q18DN4|HMU_HALWD	Halomucin
Solyc05g018680.1	Unknown Protein	sp|Q18DN4|HMU_HALWD	Halomucin
Solyc03g053040.1	Unknown Protein	sp|Q18DN4|HMU_HALWD	Halomucin
Solyc06g083120.1	Unknown Protein	sp|Q68CZ6|HAUS3_HUMAN	HAUS augmin-like complex subunit 3
Solyc02g090830.1	Unknown Protein	sp|P22335|HSF24_SOLPE	Heat shock factor protein HSF24
Solyc09g059530.1	Unknown Protein	sp|Q9S7U5|HSFA8_ARATH	Heat stress transcription factor A-8
Solyc04g072720.2	Unknown Protein	sp|Q9SZN7|HIP26_ARATH	Heavy metal-associated isoprenylated plant protein 26
Solyc10g085250.1	Unknown Protein	sp|Q9FZP1|HPSE3_ARATH	Heparanase-like protein 3
Solyc03g043940.2	Unknown Protein	sp|Q9SZG0|HHP4_ARATH	Heptahelical transmembrane protein 4
Solyc09g090540.2	Unknown Protein	sp|Q8W034|RNP1_ARATH	Heterogeneous nuclear ribonucleoprotein 1
Solyc03g121080.2	Unknown Protein	sp|Q9SEK2|HXK1_TOBAC	Hexokinase-1
Solyc06g066480.1	Unknown Protein	sp|Q9SQ76|HXK2_SOLTU	Hexokinase-2
Solyc03g093420.1	Unknown Protein	sp|Q07423|HEX6_RICCO	Hexose carrier protein HEX6
Solyc03g112110.1	Unknown Protein	sp|Q9SB67|NRT32_ARATH	High-affinity nitrate transporter 3.2
Solyc03g113480.1	Unknown Protein	sp|Q94F08|HIPL2_ARATH	HIPL2 protein
Solyc05g015620.1	Unknown Protein	sp|Q9C5U1|AHK3_ARATH	Histidine kinase 3
Solyc08g068970.2	Unknown Protein	sp|Q3S4A7|AHK5_ARATH	Histidine kinase 5
Solyc06g071710.1	Unknown Protein	sp|Q9FML2|HDA6_ARATH	Histone deacetylase 6
Solyc09g066110.2	Unknown Protein	sp|P37218|H1_SOLLC	Histone H1
Solyc05g025990.1	Unknown Protein	sp|P35063|H2AX_PICAB	Histone H2AX
Solyc10g046790.1	Unknown Protein	sp|P93354|H2B_TOBAC	Histone H2B
Solyc09g040200.1	Unknown Protein	sp|P93354|H2B_TOBAC	Histone H2B
Solyc02g020870.1	Unknown Protein	sp|P93354|H2B_TOBAC	Histone H2B
Solyc09g059290.2	Unknown Protein	sp|Q402E1|H32_LILLO	Histone H3.2
Solyc04g081180.1	Unknown Protein	sp|Q71H73|H33_VITVI	Histone H3.3
Solyc04g074600.1	Unknown Protein	sp|Q71H73|H33_VITVI	Histone H3.3
Solyc06g075880.1	Unknown Protein	sp|P35057|H4_SOLLC	Histone H4
Solyc04g063200.1	Unknown Protein	sp|Q6PDK2|KMT2D_MOUSE	Histone-lysine N-methyltransferase 2D
Solyc07g008510.1	Unknown Protein	sp|Q84WW6|ASHH1_ARATH	Histone-lysine N-methyltransferase ASHH1
Solyc08g077950.1	Unknown Protein	sp|O82175|SUVH5_ARATH	Histone-lysine N-methyltransferase, H3 lysine-9 specific SUVH5
Solyc03g093730.1	Unknown Protein	sp|O82175|SUVH5_ARATH	Histone-lysine N-methyltransferase, H3 lysine-9 specific SUVH5
Solyc05g051300.1	Unknown Protein	sp|Q00423|HMGYA_SOYBN	HMG-Y-related protein A
Solyc05g051470.1	Unknown Protein	sp|Q940J1|ATB16_ARATH	Homeobox-leucine zipper protein ATHB-16
Solyc03g034160.2	Unknown Protein	sp|Q9ZU70|ATB21_ARATH	Homeobox-leucine zipper protein ATHB-21
Solyc08g083200.2	Unknown Protein	sp|P46897|ATHB7_ARATH	Homeobox-leucine zipper protein ATHB-7
Solyc09g057560.1	Unknown Protein	sp|Q9S9Z0|HDG10_ARATH	Homeobox-leucine zipper protein HDG10
Solyc09g059120.1	Unknown Protein	sp|Q9LMT8|HDG12_ARATH	Homeobox-leucine zipper protein HDG12
Solyc09g066040.1	Unknown Protein	sp|Q69T58|ROC8_ORYSJ	Homeobox-leucine zipper protein ROC8
Solyc09g060180.1	Unknown Protein	sp|Q69T58|ROC8_ORYSJ	Homeobox-leucine zipper protein ROC8
Solyc04g077230.1	Unknown Protein	sp|Q41330|KN1_SOLLC	Homeotic protein knotted-1
Solyc03g051820.1	Unknown Protein	sp|Q1ACB3|HSTC_ARATH	Homogentisate solanesyltransferase, chloroplastic
Solyc03g097430.1	Unknown Protein	sp|Q9FED2|HA22E_ARATH	HVA22-like protein e
Solyc09g066330.1	Unknown Protein	sp|P24397|HY6H_HYONI	Hyoscyamine 6-dioxygenase
Solyc02g066990.2	Unknown Protein	sp|O33479|ICEV_PSESX	Ice nucleation protein
Solyc01g068510.1	Unknown Protein	sp|P27951|BAG_STRAG	IgA FC receptor
Solyc03g082950.2	Unknown Protein	sp|Q9FJD4|IMB1_ARATH	Importin subunit beta-1
Solyc05g023770.2	Unknown Protein	sp|Q9LYU7|CRN_ARATH	Inactive leucine-rich repeat receptor-like protein kinase CORYNE
Solyc08g076430.2	Unknown Protein	sp|Q8RY59|RCD1_ARATH	Inactive poly [ADP-ribose] polymerase RCD1
Solyc09g065350.1	Unknown Protein	sp|F4IXE7|IDM1_ARATH	Increased DNA methylation 1
Solyc10g086230.1	Unknown Protein	sp|P32295|ARG7_VIGRR	Indole-3-acetic acid-induced protein ARG7
Solyc01g110600.2	Unknown Protein	sp|P32295|ARG7_VIGRR	Indole-3-acetic acid-induced protein ARG7
Solyc02g005390.1	Unknown Protein	sp|Q8VZ59|YUC6_ARATH	Indole-3-pyruvate monooxygenase YUCCA6
Solyc09g073020.1	Unknown Protein	sp|Q8GSD9|PHT12_ORYSJ	Inorganic phosphate transporter 1-2
Solyc05g013520.1	Unknown Protein	sp|Q38954|PHT21_ARATH	Inorganic phosphate transporter 2-1, chloroplastic
Solyc10g079960.1	Unknown Protein	sp|O74429|VIP1_SCHPO	Inositol hexakisphosphate and diphosphoinositol-pentakisphosphate kinase
Solyc03g122280.2	Unknown Protein	sp|A6X935|ITIH4_MOUSE	Inter alpha-trypsin inhibitor, heavy chain 4
Solyc05g041780.1	Unknown Protein	sp|P32456|GBP2_HUMAN	Interferon-induced guanylate-binding protein 2
Solyc04g005400.1	Unknown Protein	sp|P24712|INVO_SAGOE	Involucrin
Solyc03g059170.2	Unknown Protein	sp|Q5H8A6|CASTO_LOTJA	Ion channel CASTOR
Solyc08g079560.1	Unknown Protein	sp|Q9LXU9|IRKI_ARATH	IRK-interacting protein
Solyc01g014380.2	Unknown Protein	sp|Q9LXU9|IRKI_ARATH	IRK-interacting protein
Solyc01g014120.2	Unknown Protein	sp|Q9LXU9|IRKI_ARATH	IRK-interacting protein
Solyc01g014110.2	Unknown Protein	sp|Q9LXU9|IRKI_ARATH	IRK-interacting protein
Solyc01g006690.2	Unknown Protein	sp|Q9LXU9|IRKI_ARATH	IRK-interacting protein
Solyc09g009450.1	Unknown Protein	sp|Q8LBM4|ISAM1_ARATH	Iron-sulfur assembly protein IscA-like 1, mitochondrial
Solyc02g086620.2	Unknown Protein	sp|Q8LPJ5|ICDHP_ARATH	Isocitrate dehydrogenase [NADP], chloroplastic/mitochondrial
Solyc03g112610.1	Unknown Protein	sp|Q08BY5|JMJD4_DANRE	JmjC domain-containing protein 4
Solyc06g006090.1	Unknown Protein	sp|O82391|JOSL_ARATH	Josephin-like protein
Solyc09g064250.1	Unknown Protein	sp|P50053|KHK_HUMAN	Ketohexokinase
Solyc02g088130.1	Unknown Protein	sp|P58223|Y4837_ARATH	KH domain-containing protein At4g18375
Solyc11g010630.2	Unknown Protein	sp|Q94CG5|KIP1_PETIN	Kinase-interacting protein 1
Solyc12g005260.1	Unknown Protein	sp|P46875|ATK3_ARATH	Kinesin-3
Solyc02g080150.1	Unknown Protein	sp|Q9FFJ8|LIMYB_ARATH	L10-interacting MYB domain-containing protein
Solyc05g052380.1	Unknown Protein	sp|Q9FLB5|LAC12_ARATH	Laccase-12
Solyc04g058020.1	Unknown Protein	sp|Q9FY79|LAC14_ARATH	Laccase-14
Solyc06g076790.1	Unknown Protein	sp|O80434|LAC4_ARATH	Laccase-4
Solyc05g043370.1	Unknown Protein	sp|Q9SR40|LAC7_ARATH	Laccase-7
Solyc09g082130.2	Unknown Protein	sp|Q09751|LGUL_SCHPO	Lactoylglutathione lyase
Solyc08g006030.2	Unknown Protein	sp|P07942|LAMB1_HUMAN	Laminin subunit beta-1
Solyc02g088400.2	Unknown Protein	sp|Q39131|LAML_ARATH	Lamin-like protein
Solyc07g016160.2	Unknown Protein	sp|O23461|ARAK_ARATH	L-arabinokinase
Solyc06g060280.2	Unknown Protein	sp|Q42592|APXS_ARATH	L-ascorbate peroxidase S, chloroplastic/mitochondrial
Solyc09g091060.2	Unknown Protein	sp|O49816|LEA1_CICAR	Late embryogenesis abundant protein 1
Solyc02g089580.2	Unknown Protein	sp|O49816|LEA1_CICAR	Late embryogenesis abundant protein 1
Solyc12g097050.1	Unknown Protein	sp|O49817|LEA2_CICAR	Late embryogenesis abundant protein 2
Solyc03g046330.1	Unknown Protein	sp|P13934|LEA76_BRANA	Late embryogenesis abundant protein 76
Solyc09g065370.1	Unknown Protein	sp|P09444|LEA34_GOSHI	Late embryogenesis abundant protein D-34
Solyc03g116400.2	Unknown Protein	sp|P83442|LEAD3_DAUCA	Late embryogenesis abundant protein Dc3
Solyc05g026250.1	Unknown Protein	sp|Q9LHF1|LRX4_ARATH	Leucine-rich repeat extensin-like protein 4
Solyc03g043780.1	Unknown Protein	sp|O49545|BAME1_ARATH	Leucine-rich repeat receptor-like serine/threonine-protein kinase BAM1
Solyc02g091850.1	Unknown Protein	sp|O49545|BAME1_ARATH	Leucine-rich repeat receptor-like serine/threonine-protein kinase BAM1
Solyc03g096060.1	Unknown Protein	sp|P51091|LDOX_MALDO	Leucoanthocyanidin dioxygenase
Solyc08g082030.2	Unknown Protein	sp|P25848|PHY1_CERPU	Light-sensor Protein kinase
Solyc05g049880.2	Unknown Protein	sp|Q500W4|PLI2C_ARATH	LIM domain-containing protein PLIM2c
Solyc06g071340.1	Unknown Protein	sp|Q94JX5|WLIM1_ARATH	LIM domain-containing protein WLIM1
Solyc04g077800.1	Unknown Protein	sp|Q94JX5|WLIM1_ARATH	LIM domain-containing protein WLIM1
Solyc03g052970.1	Unknown Protein	sp|Q9M2G7|LPPD_ARATH	Lipid phosphate phosphatase delta
Solyc01g103070.2	Unknown Protein	sp|Q9FFY3|VAS_ARATH	Lipid transfer-like protein VAS
Solyc08g068450.1	Unknown Protein	sp|Q3LSN4|LIAS1_PEA	Lipoyl synthase 1, mitochondrial
Solyc05g048750.2	Unknown Protein	sp|Q9LQR0|LBD1_ARATH	LOB domain-containing protein 1
Solyc03g095950.2	Unknown Protein	sp|Q9SRL8|LBD21_ARATH	LOB domain-containing protein 21
Solyc06g062650.1	Unknown Protein	sp|Q9LRW1|LBD22_ARATH	LOB domain-containing protein 22
Solyc03g115730.2	Unknown Protein	sp|Q17RB8|LONF1_HUMAN	LON peptidase N-terminal domain and RING finger protein 1
Solyc01g109190.1	Unknown Protein	sp|Q9XIA9|LACS2_ARATH	Long chain acyl-CoA synthetase 2
Solyc08g082330.2	Unknown Protein	sp|Q9T0A0|LACS4_ARATH	Long chain acyl-CoA synthetase 4
Solyc09g075780.1	Unknown Protein	sp|Q8LKS5|LACS7_ARATH	Long chain acyl-CoA synthetase 7, peroxisomal
Solyc08g074770.1	Unknown Protein	sp|C0LGF4|FEI1_ARATH	LRR receptor-like serine/threonine-protein kinase FEI 1
Solyc04g064960.1	Unknown Protein	sp|C0LGV1|RCH1_ARATH	LRR receptor-like serine/threonine-protein kinase RCH1
Solyc03g059500.2	Unknown Protein	sp|Q9S7I6|RPK2_ARATH	LRR receptor-like serine/threonine-protein kinase RPK2
Solyc01g017620.1	Unknown Protein	sp|Q9S7N2|TAA1_ARATH	L-tryptophan--pyruvate aminotransferase 1
Solyc05g041990.1	Unknown Protein	sp|Q9SZD5|LRK59_ARATH	L-type lectin-domain containing receptor kinase V.9
Solyc06g068020.1	Unknown Protein	sp|Q66GV6|BRCC3_XENLA	Lys-63-specific deubiquitinase BRCC36
Solyc06g073360.2	Unknown Protein	sp|Q9ZPI1|SYKC_ARATH	Lysine--tRNA ligase, cytoplasmic
Solyc02g089910.1	Unknown Protein	sp|O64825|LYK4_ARATH	LysM domain receptor-like kinase 4
Solyc01g103500.2	Unknown Protein	sp|Q9STW5|MACP2_ARATH	MACPF domain-containing protein At4g24290
Solyc09g018040.1	Unknown Protein	sp|Q9C7N2|CAD1_ARATH	MACPF domain-containing protein CAD1
Solyc05g015740.1	Unknown Protein	sp|Q9S7Q7|FLC_ARATH	MADS-box protein FLOWERING LOCUS C
Solyc01g106910.2	Unknown Protein	sp|Q9LJN2|MRS23_ARATH	Magnesium transporter MRS2-3
Solyc05g012230.2	Unknown Protein	sp|Q9ZPR4|MRS25_ARATH	Magnesium transporter MRS2-5
Solyc09g065930.2	Unknown Protein	sp|B8AJT9|MRS2I_ORYSI	Magnesium transporter MRS2-I
Solyc01g105980.2	Unknown Protein	sp|Q9D967|MGDP1_MOUSE	Magnesium-dependent phosphatase 1
Solyc01g106490.1	Unknown Protein	sp|P19446|MDHG_CITLA	Malate dehydrogenase, glyoxysomal
Solyc03g096740.2	Unknown Protein	sp|O22287|GMPP1_ARATH	Mannose-1-phosphate guanylyltransferase 1
Solyc05g015260.1	Unknown Protein	sp|F4HTM3|GCS1_ARATH	Mannosyl-oligosaccharide glucosidase GCS1
Solyc05g015230.1	Unknown Protein	sp|F4HTM3|GCS1_ARATH	Mannosyl-oligosaccharide glucosidase GCS1
Solyc03g071500.1	Unknown Protein	sp|Q8GXM8|MATE7_ARATH	MATE efflux family protein 7
Solyc02g091060.1	Unknown Protein	sp|Q8RWF5|MATE9_ARATH	MATE efflux family protein 9
Solyc09g037180.1	Unknown Protein	sp|Q9SIA5|DTX1_ARATH	MATE efflux family protein DTX1
Solyc02g078520.2	Unknown Protein	sp|F4JGZ1|MED16_ARATH	Mediator of RNA polymerase II transcription subunit 16
Solyc12g006650.1	Unknown Protein	sp|F4K460|MED17_ARATH	Mediator of RNA polymerase II transcription subunit 17
Solyc12g062270.1	Unknown Protein	sp|Q6NPF4|MD20A_ARATH	Mediator of RNA polymerase II transcription subunit 20a
Solyc05g041180.1	Unknown Protein	sp|Q6NPF4|MD20A_ARATH	Mediator of RNA polymerase II transcription subunit 20a
Solyc05g016450.1	Unknown Protein	sp|F4I4P3|MED23_ARATH	Mediator of RNA polymerase II transcription subunit 23
Solyc01g087230.2	Unknown Protein	sp|Q8RWM3|MED27_ARATH	Mediator of RNA polymerase II transcription subunit 27
Solyc08g005920.2	Unknown Protein	sp|Q9LFA5|MED28_ARATH	Mediator of RNA polymerase II transcription subunit 28
Solyc08g006670.2	Unknown Protein	sp|Q9FMV4|MED30_ARATH	Mediator of RNA polymerase II transcription subunit 30
Solyc09g082750.1	Unknown Protein	sp|Q84VW5|MED32_ARATH	Mediator of RNA polymerase II transcription subunit 32
Solyc04g014240.1	Unknown Protein	sp|Q9LZ00|MED4_ARATH	Mediator of RNA polymerase II transcription subunit 4
Solyc04g081460.2	Unknown Protein	sp|Q9LZD7|MED7B_ARATH	Mediator of RNA polymerase II transcription subunit 7b
Solyc02g069520.2	Unknown Protein	sp|Q8RWA2|MED9_ARATH	Mediator of RNA polymerase II transcription subunit 9
Solyc06g076470.2	Unknown Protein	sp|Q6DBM8|MTPB_ARATH	Metal tolerance protein B
Solyc04g078260.1	Unknown Protein	sp|Q9C6B2|NRAM2_ARATH	Metal transporter Nramp2
Solyc08g078560.2	Unknown Protein	sp|Q8GWW6|4MMP_ARATH	Metalloendoproteinase 4-MMP
Solyc05g015780.1	Unknown Protein	sp|Q3ZPN4|ACMAT_VITLA	Methanol O-anthraniloyltransferase
Solyc05g041160.1	Unknown Protein	sp|Q8LA53|MBD2_ARATH	Methyl-CpG-binding domain-containing protein 2
Solyc03g095560.1	Unknown Protein	sp|Q9SG92|MES17_ARATH	Methylesterase 17
Solyc01g108760.1	Unknown Protein	sp|O80477|MES3_ARATH	Methylesterase 3
Solyc08g082930.1	Unknown Protein	sp|Q3U2U7|MET17_MOUSE	Methyltransferase-like protein 17, mitochondrial
Solyc02g092960.1	Unknown Protein	sp|Q9FGQ6|EB1C_ARATH	Microtubule-associated protein RP/EB family member 1C
Solyc03g116080.1	Unknown Protein	sp|Q2Q493|MIF3_ARATH	Mini zinc finger protein 3
Solyc06g072260.1	Unknown Protein	sp|P13087|MIRA_SYNDU	Miraculin
Solyc03g098750.2	Unknown Protein	sp|P13087|MIRA_SYNDU	Miraculin
Solyc03g098690.1	Unknown Protein	sp|P13087|MIRA_SYNDU	Miraculin
Solyc06g066710.1	Unknown Protein	sp|Q9CA93|BAC2_ARATH	Mitochondrial arginine transporter BAC2
Solyc09g065140.1	Unknown Protein	sp|F4J0W4|MIRO2_ARATH	Mitochondrial Rho GTPase 2
Solyc06g082320.2	Unknown Protein	sp|P10566|MRS3_YEAST	Mitochondrial RNA-splicing protein MRS3
Solyc09g031690.2	Unknown Protein	sp|Q9ZWG1|PUMP2_ARATH	Mitochondrial uncoupling protein 2
Solyc09g075110.1	Unknown Protein	sp|C4Y4R9|MZM1_CLAL4	Mitochondrial zinc maintenance protein 1, mitochondrial
Solyc05g026160.2	Unknown Protein	sp|P29677|MPPA_SOLTU	Mitochondrial-processing peptidase subunit alpha
Solyc03g123810.1	Unknown Protein	sp|O80397|M2K4_ARATH	Mitogen-activated protein kinase kinase 4
Solyc03g097930.2	Unknown Protein	sp|Q9FX43|M2K9_ARATH	Mitogen-activated protein kinase kinase 9
Solyc01g104540.2	Unknown Protein	sp|Q39008|M3K1_ARATH	Mitogen-activated protein kinase kinase kinase 1
Solyc06g066150.1	Unknown Protein	sp|Q56UN5|M3K19_HUMAN	Mitogen-activated protein kinase kinase kinase 19
Solyc08g076500.2	Unknown Protein	sp|Q40541|NPK1_TOBAC	Mitogen-activated protein kinase kinase kinase NPK1
Solyc06g065810.1	Unknown Protein	sp|Q9CAD5|YODA_ARATH	Mitogen-activated protein kinase kinase kinase YODA
Solyc02g090440.2	Unknown Protein	sp|Q9CAD5|YODA_ARATH	Mitogen-activated protein kinase kinase kinase YODA
Solyc06g082850.2	Unknown Protein	sp|O49621|MLO1_ARATH	MLO-like protein 1
Solyc03g095660.1	Unknown Protein	sp|Q9SXB6|MLO2_ARATH	MLO-like protein 2
Solyc05g046240.1	Unknown Protein	sp|Q9SSK9|MLP28_ARATH	MLP-like protein 28
Solyc05g046180.1	Unknown Protein	sp|Q9SSK9|MLP28_ARATH	MLP-like protein 28
Solyc10g084710.1	Unknown Protein	sp|Q9SL95|MOT1_ARATH	Molybdate transporter 1
Solyc03g119940.2	Unknown Protein	sp|Q0WP36|MOT2_ARATH	Molybdate transporter 2
Solyc08g080230.1	Unknown Protein	sp|Q9N0E7|MOCOS_BOVIN	Molybdenum cofactor sulfurase
Solyc04g082730.1	Unknown Protein	sp|Q8LPQ8|MSSP2_ARATH	Monosaccharide-sensing protein 2
Solyc05g051740.2	Unknown Protein	sp|Q9LYC8|GRXS6_ARATH	Monothiol glutaredoxin-S6
Solyc09g015560.1	Unknown Protein	sp|P05396|MVP_CERV	Movement protein
Solyc05g047630.1	Unknown Protein	sp|P05396|MVP_CERV	Movement protein
Solyc01g104480.2	Unknown Protein	sp|A4FV84|MRT4_BOVIN	mRNA turnover protein 4 homolog
Solyc09g018080.2	Unknown Protein	sp|Q3V050|S47A2_MOUSE	Multidrug and toxin extrusion protein 2
Solyc09g055480.1	Unknown Protein	sp|Q9LXT3|MBF1B_ARATH	Multiprotein-bridging factor 1b
Solyc03g093950.1	Unknown Protein	sp|Q7XBH4|MYB4_ORYSJ	Myb-related protein Myb4
Solyc06g075700.2	Unknown Protein	sp|Q53NK6|MYBA1_ORYSJ	Myb-related protein MYBAS1
Solyc05g016270.1	Unknown Protein	sp|F4HWY6|MYO11_ARATH	Myosin-11
Solyc01g106110.2	Unknown Protein	sp|Q0WNW4|MYOB3_ARATH	Myosin-binding protein 3
Solyc11g045480.1	Unknown Protein	sp|Q9FG14|MYOB7_ARATH	Myosin-binding protein 7
Solyc08g074310.1	Unknown Protein	sp|Q9FLJ2|NC100_ARATH	NAC domain-containing protein 100
Solyc03g114270.1	Unknown Protein	sp|Q39013|NAC2_ARATH	NAC domain-containing protein 2
Solyc09g030360.1	Unknown Protein	sp|Q84TE6|NAC22_ARATH	NAC domain-containing protein 21/22
Solyc06g083880.2	Unknown Protein	sp|Q84TE6|NAC22_ARATH	NAC domain-containing protein 21/22
Solyc03g083890.1	Unknown Protein	sp|Q9FWX2|NAC7_ARATH	NAC domain-containing protein 7
Solyc05g026190.1	Unknown Protein	sp|O49459|NAC73_ARATH	NAC domain-containing protein 73
Solyc03g062760.1	Unknown Protein	sp|Q84K00|NAC78_ARATH	NAC domain-containing protein 78
Solyc03g097660.2	Unknown Protein	sp|Q9FY93|NAC83_ARATH	NAC domain-containing protein 83
Solyc05g041840.1	Unknown Protein	sp|A7SLC8|NAT9_NEMVE	N-acetyltransferase 9-like protein
Solyc09g061470.1	Unknown Protein	sp|P0CC48|NU2C1_COFAR	NAD(P)H-quinone oxidoreductase subunit 2 A, chloroplastic
Solyc11g021100.1	Unknown Protein	sp|P0CC61|NU2C2_EUCGG	NAD(P)H-quinone oxidoreductase subunit 2 B, chloroplastic
Solyc05g024450.1	Unknown Protein	sp|P0CC89|NU2C2_LOTJA	NAD(P)H-quinone oxidoreductase subunit 2 B, chloroplastic
Solyc09g010900.1	Unknown Protein	sp|Q27S45|NU3C_SOLTU	NAD(P)H-quinone oxidoreductase subunit 3, chloroplastic
Solyc05g013120.2	Unknown Protein	sp|Q31952|NU5C_CAPBA	NAD(P)H-quinone oxidoreductase subunit 5, chloroplastic (Fragment)
Solyc09g083170.2	Unknown Protein	sp|Q9LVM2|NDHN_ARATH	NAD(P)H-quinone oxidoreductase subunit N, chloroplastic
Solyc09g074620.2	Unknown Protein	sp|Q9SMS0|NDHT_ARATH	NAD(P)H-quinone oxidoreductase subunit T, chloroplastic
Solyc06g075840.1	Unknown Protein	sp|Q9FIJ2|NDUA2_ARATH	NADH dehydrogenase [ubiquinone] 1 alpha subcomplex subunit 2
Solyc09g064460.1	Unknown Protein	sp|Q9SK66|NDUA9_ARATH	NADH dehydrogenase [ubiquinone] 1 alpha subcomplex subunit 9, mitochondrial
Solyc01g110400.2	Unknown Protein	sp|Q945M1|NDUB9_ARATH	NADH dehydrogenase [ubiquinone] 1 beta subcomplex subunit 9
Solyc02g087650.2	Unknown Protein	sp|Q54S83|NDUF7_DICDI	NADH dehydrogenase [ubiquinone] complex I, assembly factor 7
Solyc09g031560.1	Unknown Protein	sp|Q36450|NDUS2_NICSY	NADH dehydrogenase [ubiquinone] iron-sulfur protein 2
Solyc03g061570.1	Unknown Protein	sp|P80261|NDUS3_SOLTU	NADH dehydrogenase [ubiquinone] iron-sulfur protein 3
Solyc05g023930.1	Unknown Protein	sp|Q01300|NU1M_PETHY	NADH-ubiquinone oxidoreductase chain 1
Solyc03g063520.1	Unknown Protein	sp|P93401|NU2M_OENBE	NADH-ubiquinone oxidoreductase chain 2
Solyc03g063510.1	Unknown Protein	sp|P93401|NU2M_OENBE	NADH-ubiquinone oxidoreductase chain 2
Solyc03g061550.1	Unknown Protein	sp|O05000|NU2M_ARATH	NADH-ubiquinone oxidoreductase chain 2
Solyc03g121000.2	Unknown Protein	sp|P36444|MAOC_FLAPR	NADP-dependent malic enzyme, chloroplastic
Solyc09g092000.2	Unknown Protein	sp|O80438|MAK3_ARATH	N-alpha-acetyltransferase MAK3
Solyc03g116180.1	Unknown Protein	sp|Q8LC68|NRP2_ARATH	NAP1-related protein 2
Solyc03g081190.1	Unknown Protein	sp|Q06942|FL3H_MALDO	Naringenin,2-oxoglutarate 3-dioxygenase
Solyc10g081040.1	Unknown Protein	sp|Q9M612|NACA_PINTA	Nascent polypeptide-associated complex subunit alpha-like protein
Solyc09g005430.1	Unknown Protein	sp|P16884|NFH_RAT	Neurofilament heavy polypeptide
Solyc01g107230.2	Unknown Protein	sp|P12036|NFH_HUMAN	Neurofilament heavy polypeptide
Solyc03g112240.1	Unknown Protein	sp|Q5RC94|NBR1_PONAB	Next to BRCA1 gene 1 protein
Solyc02g087020.1	Unknown Protein	sp|Q5ZI67|NHLC2_CHICK	NHL repeat-containing protein 2
Solyc09g011430.1	Unknown Protein	sp|Q5XH16|NH2L1_XENLA	NHP2-like protein 1
Solyc06g083320.1	Unknown Protein	sp|Q94F39|AFP3_ARATH	Ninja-family protein AFP3
Solyc05g018330.1	Unknown Protein	sp|Q53HY2|NINJA_TOBAC	Ninja-family protein mc410
Solyc03g059430.1	Unknown Protein	sp|F5HSE3|NIPLA_DANRE	Nipped-B-like protein A
Solyc08g062460.1	Unknown Protein	sp|F1QBY1|NIPLB_DANRE	Nipped-B-like protein B
Solyc05g024420.1	Unknown Protein	sp|Q93XW5|NSP5_ARATH	Nitrile-specifier protein 5
Solyc09g018470.1	Unknown Protein	sp|Q5NE24|NSP2_MEDTR	Nodulation-signaling pathway 2 protein
Solyc06g060700.1	Unknown Protein	sp|Q8LGB6|ZED1_ARATH	Non-functional pseudokinase ZED1
Solyc06g084220.1	Unknown Protein	sp|Q8VYI9|NLTL5_ARATH	Non-specific lipid-transfer protein-like protein At5g64080
Solyc03g071700.1	Unknown Protein	sp|Q941P9|HBL2_SOLLC	Non-symbiotic hemoglobin 2
Solyc06g084470.2	Unknown Protein	sp|O82264|NPL42_ARATH	NPL4-like protein 2
Solyc02g090100.1	Unknown Protein	sp|P49321|NASP_HUMAN	Nuclear autoantigenic sperm protein
Solyc10g084500.1	Unknown Protein	sp|Q6P4R8|NFRKB_HUMAN	Nuclear factor related to kappa-B-binding protein
Solyc11g006390.1	Unknown Protein	sp|Q9CAF4|NUP1_ARATH	Nuclear pore complex protein NUP1
Solyc07g008190.2	Unknown Protein	sp|Q9CAF4|NUP1_ARATH	Nuclear pore complex protein NUP1
Solyc05g055120.2	Unknown Protein	sp|Q9CAF4|NUP1_ARATH	Nuclear pore complex protein NUP1
Solyc02g032490.2	Unknown Protein	sp|F4I1T7|NP214_ARATH	Nuclear pore complex protein NUP214
Solyc02g032480.1	Unknown Protein	sp|F4I1T7|NP214_ARATH	Nuclear pore complex protein NUP214
Solyc02g032470.2	Unknown Protein	sp|F4I1T7|NP214_ARATH	Nuclear pore complex protein NUP214
Solyc02g032460.1	Unknown Protein	sp|F4I1T7|NP214_ARATH	Nuclear pore complex protein NUP214
Solyc02g032450.2	Unknown Protein	sp|F4I1T7|NP214_ARATH	Nuclear pore complex protein NUP214
Solyc02g032400.1	Unknown Protein	sp|F4I1T7|NP214_ARATH	Nuclear pore complex protein NUP214
Solyc02g032390.1	Unknown Protein	sp|F4I1T7|NP214_ARATH	Nuclear pore complex protein NUP214
Solyc02g032380.1	Unknown Protein	sp|F4I1T7|NP214_ARATH	Nuclear pore complex protein NUP214
Solyc03g120290.2	Unknown Protein	sp|Q9C829|NU50A_ARATH	Nuclear pore complex protein NUP50A
Solyc01g105740.1	Unknown Protein	sp|Q8RY25|NU98A_ARATH	Nuclear pore complex protein NUP98A
Solyc01g104440.1	Unknown Protein	sp|Q8RY25|NU98A_ARATH	Nuclear pore complex protein NUP98A
Solyc01g102650.2	Unknown Protein	sp|Q8RY25|NU98A_ARATH	Nuclear pore complex protein NUP98A
Solyc09g074770.1	Unknown Protein	sp|O82248|NFYB5_ARATH	Nuclear transcription factor Y subunit B-5
Solyc05g015560.1	Unknown Protein	sp|Q84W66|NFYB6_ARATH	Nuclear transcription factor Y subunit B-6
Solyc03g110870.2	Unknown Protein	sp|Q9SMP0|NFYC1_ARATH	Nuclear transcription factor Y subunit C-1
Solyc05g015340.1	Unknown Protein	sp|Q9FMV5|NFYC4_ARATH	Nuclear transcription factor Y subunit C-4
Solyc02g091040.2	Unknown Protein	sp|Q9FMV5|NFYC4_ARATH	Nuclear transcription factor Y subunit C-4
Solyc05g015640.2	Unknown Protein	sp|Q9C7F5|NTF2_ARATH	Nuclear transport factor 2
Solyc06g053590.2	Unknown Protein	sp|A4GSN8|NUA_ARATH	Nuclear-pore anchor
Solyc09g055430.1	Unknown Protein	sp|Q9M7P6|NDK_CAPAN	Nucleoside diphosphate kinase
Solyc06g062710.1	Unknown Protein	sp|B8AW64|NAP1B_ORYSI	Nucleosome assembly protein 1;2
Solyc05g016700.1	Unknown Protein	sp|Q94B74|NUDT2_ARATH	Nudix hydrolase 2
Solyc03g062840.1	Unknown Protein	sp|P93740|NUD23_ARATH	Nudix hydrolase 23, chloroplastic
Solyc03g033740.2	Unknown Protein	sp|P24068|OCS1_MAIZE	Ocs element-binding factor 1
Solyc02g092100.1	Unknown Protein	sp|P24068|OCS1_MAIZE	Ocs element-binding factor 1
Solyc06g060860.1	Unknown Protein	sp|Q43284|OLEO3_ARATH	Oleosin 14.9 kDa
Solyc09g018770.1	Unknown Protein	sp|Q9ZVE0|ORN_ARATH	Oligoribonuclease
Solyc03g058440.1	Unknown Protein	sp|P46313|FAD6E_ARATH	Omega-6 fatty acid desaturase, endoplasmic reticulum
Solyc06g064900.2	Unknown Protein	sp|Q8RUF8|NILP3_ARATH	Omega-amidase,chloroplastic
Solyc09g090690.2	Unknown Protein	sp|Q8N573|OXR1_HUMAN	Oxidation resistance protein 1
Solyc08g078980.1	Unknown Protein	sp|Q940Y1|ORP2A_ARATH	Oxysterol-binding protein-related protein 2A
Solyc02g090640.2	Unknown Protein	sp|O48723|PLP2_ARATH	Patatin-like protein 2
Solyc09g015100.2	Unknown Protein	sp|Q9SCU1|PATL6_ARATH	Patellin-6
Solyc03g079970.1	Unknown Protein	sp|P28493|PR5_ARATH	Pathogenesis-related protein 5
Solyc09g091010.2	Unknown Protein	sp|P17642|PRS2_SOLTU	Pathogenesis-related protein STH-2
Solyc04g064890.2	Unknown Protein	sp|P16273|PRPX_HORVU	Pathogen-related protein
Solyc08g079210.1	Unknown Protein	sp|Q9SU34|ERLL2_ARATH	pEARLI1-like lipid transfer protein 2
Solyc08g075040.1	Unknown Protein	sp|Q6DBP4|PAE8_ARATH	Pectin acetylesterase 8
Solyc08g075000.2	Unknown Protein	sp|Q6DBP4|PAE8_ARATH	Pectin acetylesterase 8
Solyc06g084770.1	Unknown Protein	sp|O80722|PME4_ARATH	Pectinesterase 4
Solyc06g071930.1	Unknown Protein	sp|Q940Q2|PPR19_ARATH	Pentatricopeptide repeat-containing protein At1g07590, mitochondrial
Solyc03g114670.2	Unknown Protein	sp|Q0WN60|PPR48_ARATH	Pentatricopeptide repeat-containing protein At1g18485
Solyc04g080860.1	Unknown Protein	sp|Q9FXH1|PPR52_ARATH	Pentatricopeptide repeat-containing protein At1g19720
Solyc01g020350.1	Unknown Protein	sp|Q0WQW5|PPR85_ARATH	Pentatricopeptide repeat-containing protein At1g59720, chloroplastic/mitochondrial
Solyc09g082410.1	Unknown Protein	sp|Q9C9I6|PP116_ARATH	Pentatricopeptide repeat-containing protein At1g71490
Solyc04g079170.2	Unknown Protein	sp|Q9FX35|PP117_ARATH	Pentatricopeptide repeat-containing protein At1g73400, mitochondrial
Solyc03g112570.2	Unknown Protein	sp|Q9M8M3|PP136_ARATH	Pentatricopeptide repeat-containing protein At1g80550, mitochondrial
Solyc09g061350.1	Unknown Protein	sp|Q9SIT7|PP151_ARATH	Pentatricopeptide repeat-containing protein At2g13600
Solyc09g061820.2	Unknown Protein	sp|Q84VG6|PP160_ARATH	Pentatricopeptide repeat-containing protein At2g17525, mitochondrial
Solyc04g063320.1	Unknown Protein	sp|Q9LRV2|PP256_ARATH	Pentatricopeptide repeat-containing protein At3g26540
Solyc02g094490.2	Unknown Protein	sp|Q9LW32|PP258_ARATH	Pentatricopeptide repeat-containing protein At3g26782, mitochondrial
Solyc03g112200.1	Unknown Protein	sp|Q9STK5|PP269_ARATH	Pentatricopeptide repeat-containing protein At3g48250, chloroplastic
Solyc02g090250.2	Unknown Protein	sp|Q9SCT2|PP277_ARATH	Pentatricopeptide repeat-containing protein At3g50420
Solyc08g079690.2	Unknown Protein	sp|Q0WVU0|PP278_ARATH	Pentatricopeptide repeat-containing protein At3g51320
Solyc09g082180.2	Unknown Protein	sp|O23337|PP311_ARATH	Pentatricopeptide repeat-containing protein At4g14820
Solyc04g051230.1	Unknown Protein	sp|Q9STE1|PP333_ARATH	Pentatricopeptide repeat-containing protein At4g21300
Solyc12g036530.1	Unknown Protein	sp|Q9SB36|PP337_ARATH	Pentatricopeptide repeat-containing protein At4g25270, chloroplastic
Solyc01g112040.2	Unknown Protein	sp|Q8VYR5|PP351_ARATH	Pentatricopeptide repeat-containing protein At4g35850, mitochondrial
Solyc06g072590.2	Unknown Protein	sp|Q9SVA5|PP357_ARATH	Pentatricopeptide repeat-containing protein At4g39530
Solyc03g034300.1	Unknown Protein	sp|Q9SVA5|PP357_ARATH	Pentatricopeptide repeat-containing protein At4g39530
Solyc02g089570.2	Unknown Protein	sp|Q8LPF1|PP387_ARATH	Pentatricopeptide repeat-containing protein At5g15980, mitochondrial
Solyc03g058330.2	Unknown Protein	sp|Q9FLZ9|PP405_ARATH	Pentatricopeptide repeat-containing protein At5g39350
Solyc01g108420.2	Unknown Protein	sp|Q9FIX3|PP407_ARATH	Pentatricopeptide repeat-containing protein At5g39710
Solyc08g077130.2	Unknown Protein	sp|Q9LS25|PP420_ARATH	Pentatricopeptide repeat-containing protein At5g46580, chloroplastic
Solyc12g015730.1	Unknown Protein	sp|Q9LVQ5|PP432_ARATH	Pentatricopeptide repeat-containing protein At5g55840
Solyc01g101160.2	Unknown Protein	sp|Q9FMF6|PP444_ARATH	Pentatricopeptide repeat-containing protein At5g64320, mitochondrial
Solyc03g078030.1	Unknown Protein	sp|A7HTY3|RF1_PARL1	Peptide chain release factor 1
Solyc06g081990.1	Unknown Protein	sp|Q8LDP4|CP19D_ARATH	Peptidyl-prolyl cis-trans isomerase CYP19-4
Solyc02g092390.2	Unknown Protein	sp|Q9FJX0|PPIL2_ARATH	Peptidyl-prolyl cis-trans isomerase CYP65
Solyc01g105720.2	Unknown Protein	sp|O04287|FKB12_VICFA	Peptidyl-prolyl cis-trans isomerase FKBP12
Solyc03g119160.2	Unknown Protein	sp|Q9LDY5|FK172_ARATH	Peptidyl-prolyl cis-trans isomerase FKBP17-2, chloroplastic
Solyc01g110540.2	Unknown Protein	sp|Q94G00|PIN1_MALDO	Peptidyl-prolyl cis-trans isomerase Pin1
Solyc08g079540.2	Unknown Protein	sp|Q8R035|ICT1_MOUSE	Peptidyl-tRNA hydrolase ICT1, mitochondrial
Solyc09g082740.1	Unknown Protein	sp|Q3L181|PERR_RAUSE	Perakine reductase
Solyc07g017980.1	Unknown Protein	sp|Q63425|PRAX_RAT	Periaxin
Solyc01g105760.1	Unknown Protein	sp|O55103|PRAX_MOUSE	Periaxin
Solyc02g090460.2	Unknown Protein	sp|Q9FX85|PER10_ARATH	Peroxidase 10
Solyc01g108330.2	Unknown Protein	sp|Q9FX85|PER10_ARATH	Peroxidase 10
Solyc09g018610.1	Unknown Protein	sp|A5H452|PER70_MAIZE	Peroxidase 70
Solyc10g083660.1	Unknown Protein	sp|Q7F8S5|PR2E2_ORYSJ	Peroxiredoxin-2E-2, chloroplastic
Solyc10g007780.1	Unknown Protein	sp|Q9SHJ6|PMD2_ARATH	Peroxisomal and mitochondrial division factor 2
Solyc03g031610.1	Unknown Protein	sp|Q9ZS51|PMP22_ARATH	Peroxisomal membrane protein PMP22
Solyc06g074490.1	Unknown Protein	sp|Q8S8S1|PEX16_ARATH	Peroxisome biogenesis protein 16
Solyc05g056180.1	Unknown Protein	sp|P45726|PALY_CAMSI	Phenylalanine ammonia-lyase
Solyc03g043570.1	Unknown Protein	sp|P35511|PAL1_SOLLC	Phenylalanine ammonia-lyase
Solyc02g090870.1	Unknown Protein	sp|Q9T034|SYFA_ARATH	Phenylalanine--tRNA ligase alpha subunit, cytoplasmic
Solyc04g079110.1	Unknown Protein	sp|Q9FMN2|PAH2_ARATH	Phosphatidate phosphatase PAH2
Solyc06g068180.2	Unknown Protein	sp|Q9LVZ7|PDCT1_ARATH	Phosphatidylcholine:diacylglycerol cholinephosphotransferase 1
Solyc09g055160.1	Unknown Protein	sp|Q9SLG9|PI5K5_ARATH	Phosphatidylinositol 4-phosphate 5-kinase 5
Solyc01g104150.2	Unknown Protein	sp|Q8RY89|PI5K8_ARATH	Phosphatidylinositol 4-phosphate 5-kinase 8
Solyc06g076010.2	Unknown Protein	sp|Q94A34|SFH12_ARATH	Phosphatidylinositol/phosphatidylcholine transfer protein SFH12
Solyc09g060100.2	Unknown Protein	sp|F4J7S8|SFH9_ARATH	Phosphatidylinositol/phosphatidylcholine transfer protein SFH9
Solyc08g076580.2	Unknown Protein	sp|Q8TBF5|PIGX_HUMAN	Phosphatidylinositol-glycan biosynthesis class X protein
Solyc01g104890.2	Unknown Protein	sp|F4KAK5|PSD2_ARATH	Phosphatidylserine decarboxylase proenzyme 2
Solyc01g105430.2	Unknown Protein	sp|Q00218|AROG_ARATH	Phospho-2-dehydro-3-deoxyheptonate aldolase 2, chloroplastic
Solyc09g014410.2	Unknown Protein	sp|Q6ZY51|PWD_ARATH	Phosphoglucan, water dikinase, chloroplastic
Solyc08g081440.2	Unknown Protein	sp|Q9MAA2|AT74_ARATH	Phosphoglycerate mutase-like protein AT74
Solyc06g060890.2	Unknown Protein	sp|O23522|PLA14_ARATH	Phospholipase A1-Ibeta2, chloroplastic
Solyc03g116630.2	Unknown Protein	sp|P93400|PLDA1_TOBAC	Phospholipase D alpha 1
Solyc06g062890.2	Unknown Protein	sp|Q9FNA9|PDAT1_ARATH	Phospholipid:diacylglycerol acyltransferase 1
Solyc03g121970.1	Unknown Protein	sp|Q9FNA9|PDAT1_ARATH	Phospholipid:diacylglycerol acyltransferase 1
Solyc05g026500.1	Unknown Protein	sp|Q88BD4|ALGC_PSESM	Phosphomannomutase/phosphoglucomutase
Solyc08g080970.1	Unknown Protein	sp|Q9SWE5|HAL3A_ARATH	Phosphopantothenoylcysteine decarboxylase
Solyc03g062730.2	Unknown Protein	sp|Q94AQ8|PNSB2_ARATH	Photosynthetic NDH subunit of subcomplex B 2, chloroplastic
Solyc12g036170.1	Unknown Protein	sp|Q8RXS1|PNSB4_ARATH	Photosynthetic NDH subunit of subcomplex B 4, chloroplastic
Solyc09g018810.1	Unknown Protein	sp|Q0G9W2|PSAA_DAUCA	Photosystem I P700 chlorophyll a apoprotein A1
Solyc09g059650.2	Unknown Protein	sp|Q8S8X5|PSAB_ATRBE	Photosystem I P700 chlorophyll a apoprotein A2
Solyc06g054280.1	Unknown Protein	sp|P12372|PSAD_SOLLC	Photosystem I reaction center subunit II, chloroplastic
Solyc09g016940.2	Unknown Protein	sp|A4QJJ5|PSBC_AETGR	Photosystem II CP43 reaction center protein
Solyc09g055960.1	Unknown Protein	sp|Q56P05|PSBD_LACSA	Photosystem II D2 protein
Solyc09g031740.1	Unknown Protein	sp|Q3ZJ46|PSBD_PSEAK	Photosystem II D2 protein
Solyc05g021200.1	Unknown Protein	sp|A6YG76|PSBD_LEPTE	Photosystem II D2 protein
Solyc05g025610.1	Unknown Protein	sp|Q2JN82|PSBX_SYNJB	Photosystem II reaction center X protein
Solyc03g123770.1	Unknown Protein	sp|P28554|CRTI_SOLLC	Phytoene dehydrogenase, chloroplastic/chromoplastic
Solyc02g092130.2	Unknown Protein	sp|Q9M2Y0|PSK3_ARATH	Phytosulfokines 3
Solyc01g106850.1	Unknown Protein	sp|Q9FEB4|PSK5_ARATH	Phytosulfokines 5
Solyc09g091940.2	Unknown Protein	sp|Q9FZ86|PDCB3_ARATH	PLASMODESMATA CALLOSE-BINDING PROTEIN 3
Solyc03g115210.2	Unknown Protein	sp|Q9FZ86|PDCB3_ARATH	PLASMODESMATA CALLOSE-BINDING PROTEIN 3
Solyc03g007500.2	Unknown Protein	sp|Q9FK13|PDV1_ARATH	Plastid division protein PDV1
Solyc03g007440.2	Unknown Protein	sp|Q9FK13|PDV1_ARATH	Plastid division protein PDV1
Solyc02g086170.2	Unknown Protein	sp|Q56ZZ7|PLST4_ARATH	Plastidic glucose transporter 4
Solyc05g053580.1	Unknown Protein	sp|Q76CU2|PDR1_TOBAC	Pleiotropic drug resistance protein 1
Solyc03g082410.2	Unknown Protein	sp|Q9LPI5|CID11_ARATH	Polyadenylate-binding protein-interacting protein 11
Solyc09g090710.2	Unknown Protein	sp|Q8D3Q3|SPEE_VIBVU	Polyamine aminopropyltransferase
Solyc09g014600.1	Unknown Protein	sp|Q05091|PGIP_PYRCO	Polygalacturonase inhibitor
Solyc01g108690.1	Unknown Protein	sp|Q9SE93|PNAE_RAUSE	Polyneuridine-aldehyde esterase
Solyc03g078640.1	Unknown Protein	sp|P62972|UBIQP_XENLA	Polyubiquitin (Fragment)
Solyc05g025800.1	Unknown Protein	sp|Q38898|AKT2_ARATH	Potassium channel AKT2/3
Solyc03g121470.2	Unknown Protein	sp|Q9C889|PR1F2_ARATH	PRA1 family protein F2
Solyc10g084620.1	Unknown Protein	sp|A6YIH8|C7D55_HYOMU	Premnaspirodiene oxygenase
Solyc05g051080.1	Unknown Protein	sp|Q69ZQ2|ISY1_MOUSE	Pre-mRNA-splicing factor ISY1 homolog
Solyc03g119020.2	Unknown Protein	sp|Q949S9|SPF27_ARATH	Pre-mRNA-splicing factor SPF27 homolog
Solyc03g115090.1	Unknown Protein	sp|Q9SIK7|PSNB_ARATH	Presenilin-like protein At2g29900
Solyc06g071730.2	Unknown Protein	sp|Q07121|AMO1_ARTS1	Primary amine oxidase
Solyc04g056480.1	Unknown Protein	sp|Q06364|PSMD3_DAUCA	Probable 26S proteasome non-ATPase regulatory subunit 3
Solyc08g062380.1	Unknown Protein	sp|D4N501|DIOX2_PAPSO	Probable 2-oxoglutarate/Fe(II)-dependent dioxygenase
Solyc10g083990.1	Unknown Protein	sp|Q944Z5|AOP1V_ARATH	Probable 2-oxoglutarate-dependent dioxygenase AOP1 (Fragment)
Solyc06g083010.1	Unknown Protein	sp|Q9FTZ2|EBP_ORYSJ	Probable 3-beta-hydroxysteroid-Delta(8),Delta(7)-isomerase
Solyc05g032700.2	Unknown Protein	sp|Q1PEY5|HIBC2_ARATH	Probable 3-hydroxyisobutyryl-CoA hydrolase 2
Solyc03g031950.1	Unknown Protein	sp|Q9LPK6|AEE9_ARATH	Probable acyl-activating enzyme 9
Solyc08g067940.2	Unknown Protein	sp|Q8RXE7|AGD14_ARATH	Probable ADP-ribosylation factor GTPase-activating protein AGD14
Solyc03g098520.1	Unknown Protein	sp|Q0WQQ1|AGD15_ARATH	Probable ADP-ribosylation factor GTPase-activating protein AGD15
Solyc12g038580.1	Unknown Protein	sp|Q0WUI9|TPS8_ARATH	Probable alpha,alpha-trehalose-phosphate synthase [UDP-forming] 8
Solyc06g053880.1	Unknown Protein	sp|Q9FG93|MNS4_ARATH	Probable alpha-mannosidase I MNS4
Solyc03g071530.1	Unknown Protein	sp|A7XDQ9|B3GTK_ARATH	Probable beta-1,3-galactosyltransferase 20
Solyc08g083390.1	Unknown Protein	sp|Q9MAP8|B3GT6_ARATH	Probable beta-1,3-galactosyltransferase 6
Solyc04g076940.2	Unknown Protein	sp|Q9SXC4|IRX9H_ARATH	Probable beta-1,4-xylosyltransferase IRX9H
Solyc05g041960.1	Unknown Protein	sp|Q9C5D7|CAMT3_ARATH	Probable caffeoyl-CoA O-methyltransferase At4g26220
Solyc05g041700.1	Unknown Protein	sp|Q9C5D7|CAMT3_ARATH	Probable caffeoyl-CoA O-methyltransferase At4g26220
Solyc05g025960.1	Unknown Protein	sp|Q9C5D7|CAMT3_ARATH	Probable caffeoyl-CoA O-methyltransferase At4g26220
Solyc03g114430.1	Unknown Protein	sp|Q9FZ75|CML15_ARATH	Probable calcium-binding protein CML15
Solyc04g078450.2	Unknown Protein	sp|Q8L9J9|CAES_ARATH	Probable carbohydrate esterase At4g34215
Solyc06g074060.1	Unknown Protein	sp|Q9LXM2|CAF1I_ARATH	Probable CCR4-associated factor 1 homolog 9
Solyc03g078450.1	Unknown Protein	sp|P42734|CADH9_ARATH	Probable cinnamyl alcohol dehydrogenase 9
Solyc08g069150.1	Unknown Protein	sp|Q9SJA4|CNG14_ARATH	Probable cyclic nucleotide-gated ion channel 14
Solyc01g067160.2	Unknown Protein	sp|Q9LVT3|DRL38_ARATH	Probable disease resistance protein At5g47260
Solyc05g045730.1	Unknown Protein	sp|P10581|RPOP_MAIZE	Probable DNA-directed RNA polymerase
Solyc03g123480.1	Unknown Protein	sp|Q84RQ8|ARI15_ARATH	Probable E3 ubiquitin-protein ligase ARI15
Solyc06g074440.2	Unknown Protein	sp|Q9LXN3|FACR4_ARATH	Probable fatty acyl-CoA reductase 4
Solyc01g095870.1	Unknown Protein	sp|Q9M365|FB331_ARATH	Probable F-box protein At3g61730
Solyc01g112110.2	Unknown Protein	sp|Q9LMA1|FMO1_ARATH	Probable flavin-containing monooxygenase 1
Solyc08g082130.2	Unknown Protein	sp|Q8L4X4|GAT2_ARATH	Probable GABA transporter 2
Solyc02g088640.1	Unknown Protein	sp|Q8GWT1|GAUTE_ARATH	Probable galacturonosyltransferase 14
Solyc02g089450.1	Unknown Protein	sp|Q9FWA4|GAUT9_ARATH	Probable galacturonosyltransferase 9
Solyc06g073490.1	Unknown Protein	sp|O04922|GPX2_ARATH	Probable glutathione peroxidase 2
Solyc09g008710.1	Unknown Protein	sp|Q9FFN2|GLYT3_ARATH	Probable glycosyltransferase At5g03795
Solyc05g014950.1	Unknown Protein	sp|O81826|H2A3_ARATH	Probable histone H2A.3
Solyc05g014900.1	Unknown Protein	sp|O81826|H2A3_ARATH	Probable histone H2A.3
Solyc04g077110.2	Unknown Protein	sp|O82289|SRO1_ARATH	Probable inactive poly [ADP-ribose] polymerase SRO1
Solyc01g080820.1	Unknown Protein	sp|O64592|SRO3_ARATH	Probable inactive poly [ADP-ribose] polymerase SRO3
Solyc02g087470.2	Unknown Protein	sp|O04567|Y1719_ARATH	Probable inactive receptor kinase At1g27190
Solyc03g118520.2	Unknown Protein	sp|Q9LP77|Y1848_ARATH	Probable inactive receptor kinase At1g48480
Solyc09g030460.1	Unknown Protein	sp|Q9LVM0|Y5830_ARATH	Probable inactive receptor kinase At5g58300
Solyc05g052210.2	Unknown Protein	sp|Q55GS2|SCY1_DICDI	Probable inactive serine/threonine-protein kinase scy1
Solyc02g092830.2	Unknown Protein	sp|O82333|GH31_ARATH	Probable indole-3-acetic acid-amido synthetase GH3.1
Solyc07g047650.1	Unknown Protein	sp|P0C0M2|GH32_ORYSJ	Probable indole-3-acetic acid-amido synthetase GH3.2
Solyc09g091110.2	Unknown Protein	sp|O23024|YUC3_ARATH	Probable indole-3-pyruvate monooxygenase YUCCA3
Solyc09g064170.1	Unknown Protein	sp|Q9SVU0|YUC8_ARATH	Probable indole-3-pyruvate monooxygenase YUCCA8
Solyc02g089300.2	Unknown Protein	sp|Q9LFV3|Y5157_ARATH	Probable leucine-rich repeat receptor-like serine/threonine-protein kinase At5g15730
Solyc09g075880.2	Unknown Protein	sp|Q43191|LOX15_SOLTU	Probable linoleate 9S-lipoxygenase 5
Solyc08g079000.2	Unknown Protein	sp|Q9SUW4|LPPB_ARATH	Probable lipid phosphate phosphatase beta
Solyc09g055580.1	Unknown Protein	sp|C0LGD7|Y1684_ARATH	Probable LRR receptor-like serine/threonine-protein kinase At1g06840
Solyc08g080880.1	Unknown Protein	sp|C0LGH8|Y1634_ARATH	Probable LRR receptor-like serine/threonine-protein kinase At1g63430
Solyc05g056380.2	Unknown Protein	sp|Q8W4S5|Y5371_ARATH	Probable LRR receptor-like serine/threonine-protein kinase At5g63710
Solyc01g098470.2	Unknown Protein	sp|Q9LT02|PDR2_ARATH	Probable manganese-transporting ATPase PDR2
Solyc12g062930.1	Unknown Protein	sp|Q9FHK9|MD26B_ARATH	Probable mediator of RNA polymerase II transcription subunit 26b
Solyc03g007700.1	Unknown Protein	sp|Q9SH58|MAKR2_ARATH	Probable membrane-associated kinase regulator 2
Solyc10g085970.1	Unknown Protein	sp|O80624|MAKR4_ARATH	Probable membrane-associated kinase regulator 4
Solyc09g005880.1	Unknown Protein	sp|O80624|MAKR4_ARATH	Probable membrane-associated kinase regulator 4
Solyc03g007720.2	Unknown Protein	sp|Q9FLX4|MAKR5_ARATH	Probable membrane-associated kinase regulator 5
Solyc03g007710.2	Unknown Protein	sp|Q9FLX4|MAKR5_ARATH	Probable membrane-associated kinase regulator 5
Solyc01g095240.2	Unknown Protein	sp|Q84JK8|MAKR6_ARATH	Probable membrane-associated kinase regulator 6
Solyc05g046390.2	Unknown Protein	sp|Q0J932|YSL10_ORYSJ	Probable metal-nicotianamine transporter YSL10
Solyc05g046380.1	Unknown Protein	sp|Q9SHY2|YSL7_ARATH	Probable metal-nicotianamine transporter YSL7
Solyc03g031930.1	Unknown Protein	sp|Q9SHY2|YSL7_ARATH	Probable metal-nicotianamine transporter YSL7
Solyc11g010580.2	Unknown Protein	sp|Q9SZX8|PMTH_ARATH	Probable methyltransferase PMT17
Solyc04g080390.2	Unknown Protein	sp|Q9LN50|PMTS_ARATH	Probable methyltransferase PMT28
Solyc03g124000.1	Unknown Protein	sp|Q9LJX5|BRTL1_ARATH	Probable mitochondrial adenine nucleotide transporter BTL1
Solyc03g033800.1	Unknown Protein	sp|Q9P6Q3|BCS1_SCHPO	Probable mitochondrial chaperone bcs1
Solyc03g033830.2	Unknown Protein	sp|Q54DY9|BCS1B_DICDI	Probable mitochondrial chaperone BCS1-B
Solyc02g088520.2	Unknown Protein	sp|Q8LGI2|SCPDL_ARATH	Probable mitochondrial saccharopine dehydrogenase-like oxidoreductase At5g39410
Solyc02g086720.1	Unknown Protein	sp|Q9LK94|MDAR2_ARATH	Probable monodehydroascorbate reductase, cytoplasmic isoform 2
Solyc06g071220.1	Unknown Protein	sp|F4HVS6|MYOB6_ARATH	Probable myosin-binding protein 6
Solyc02g092500.1	Unknown Protein	sp|O64815|HLS1L_ARATH	Probable N-acetyltransferase HLS1-like
Solyc05g026580.1	Unknown Protein	sp|Q9ZVE7|CRR3_ARATH	Probable NAD(P)H dehydrogenase subunit CRR3, chloroplastic
Solyc01g105380.1	Unknown Protein	sp|O05413|2NPD_BACSU	Probable nitronate monooxygenase
Solyc05g055520.1	Unknown Protein	sp|Q93Z04|PLY13_ARATH	Probable pectate lyase 13
Solyc09g061900.1	Unknown Protein	sp|Q944R1|PLY15_ARATH	Probable pectate lyase 15
Solyc06g083610.2	Unknown Protein	sp|Q944R1|PLY15_ARATH	Probable pectate lyase 15
Solyc03g078110.1	Unknown Protein	sp|Q9LXD9|PME51_ARATH	Probable pectinesterase/pectinesterase inhibitor 51
Solyc09g075340.1	Unknown Protein	sp|Q9SRX4|PME7_ARATH	Probable pectinesterase/pectinesterase inhibitor 7
Solyc08g080990.2	Unknown Protein	sp|O24031|GPX4_SOLLC	Probable phospholipid hydroperoxide glutathione peroxidase
Solyc01g107280.2	Unknown Protein	sp|Q9M8D3|PUR4_ARATH	Probable phosphoribosylformylglycinamidine synthase, chloroplastic/mitochondrial
Solyc03g071730.1	Unknown Protein	sp|Q2N2K1|PHYK1_SOYBN	Probable phytol kinase 1, chloroplastic
Solyc01g104330.1	Unknown Protein	sp|Q9LU85|PAP4_ARATH	Probable plastid-lipid-associated protein 4, chloroplastic
Solyc05g018890.1	Unknown Protein	sp|Q9SU79|PAO5_ARATH	Probable polyamine oxidase 5
Solyc08g078110.1	Unknown Protein	sp|Q9C6S5|PHSB_ARATH	Probable polyamine transporter At1g31830
Solyc08g082220.1	Unknown Protein	sp|A7PZL3|PGLR_VITVI	Probable polygalacturonase
Solyc03g117760.2	Unknown Protein	sp|A7PZL3|PGLR_VITVI	Probable polygalacturonase
Solyc09g098300.2	Unknown Protein	sp|Q94AJ5|PGLR5_ARATH	Probable polygalacturonase At1g80170
Solyc06g068070.1	Unknown Protein	sp|Q94AJ5|PGLR5_ARATH	Probable polygalacturonase At1g80170
Solyc03g116510.1	Unknown Protein	sp|Q94AJ5|PGLR5_ARATH	Probable polygalacturonase At1g80170
Solyc08g066130.1	Unknown Protein	sp|Q69LE7|PNP1_ORYSJ	Probable polyribonucleotide nucleotidyltransferase 1, chloroplastic
Solyc02g092720.1	Unknown Protein	sp|Q8VZJ7|P4H9_ARATH	Probable prolyl 4-hydroxylase 9
Solyc09g011460.1	Unknown Protein	sp|Q9M330|PSMF1_ARATH	Probable proteasome inhibitor
Solyc03g059090.1	Unknown Protein	sp|P93749|Y2197_ARATH	Probable protein kinase At2g41970
Solyc04g064520.2	Unknown Protein	sp|Q8VZN9|P2C11_ARATH	Probable protein phosphatase 2C 11
Solyc03g013050.1	Unknown Protein	sp|Q9FXE4|P2C14_ARATH	Probable protein phosphatase 2C 14
Solyc10g084420.1	Unknown Protein	sp|Q9LHJ9|P2C38_ARATH	Probable protein phosphatase 2C 38
Solyc06g076130.2	Unknown Protein	sp|Q9LQN6|P2C04_ARATH	Probable protein phosphatase 2C 4
Solyc05g047650.1	Unknown Protein	sp|Q5M757|ZDH15_ARATH	Probable protein S-acyltransferase 12
Solyc05g016040.1	Unknown Protein	sp|Q8L5Y5|ZDH17_ARATH	Probable protein S-acyltransferase 19
Solyc09g009620.1	Unknown Protein	sp|Q9LXI7|PPA20_ARATH	Probable purple acid phosphatase 20
Solyc03g117190.1	Unknown Protein	sp|Q0V7T5|Y1864_ARATH	Probable receptor-like protein kinase At1g80640
Solyc08g077640.1	Unknown Protein	sp|Q9LTC0|Y5707_ARATH	Probable receptor-like protein kinase At5g47070
Solyc01g109600.2	Unknown Protein	sp|Q6NKZ9|Y4345_ARATH	Probable receptor-like serine/threonine-protein kinase At4g34500
Solyc09g072520.1	Unknown Protein	sp|Q5XF57|Y5576_ARATH	Probable receptor-like serine/threonine-protein kinase At5g57670
Solyc09g059730.1	Unknown Protein	sp|Q9S726|RPI3_ARATH	Probable ribose-5-phosphate isomerase 3, chloroplastic
Solyc04g082800.2	Unknown Protein	sp|Q9M1S3|ARP1_ARATH	Probable RNA-binding protein ARP1
Solyc02g091150.1	Unknown Protein	sp|Q9FKR0|MT878_ARATH	Probable S-adenosylmethionine-dependent methyltransferase At5g38780
Solyc03g083600.1	Unknown Protein	sp|Q9LE81|IRE_ARATH	Probable serine/threonine protein kinase IRE
Solyc04g080200.2	Unknown Protein	sp|F4HPN2|IRE4_ARATH	Probable serine/threonine protein kinase IRE4
Solyc05g041430.2	Unknown Protein	sp|Q6ICW6|WNK11_ARATH	Probable serine/threonine-protein kinase WNK11
Solyc08g083030.2	Unknown Protein	sp|Q6EU49|WNK4_ORYSJ	Probable serine/threonine-protein kinase WNK4
Solyc09g018180.1	Unknown Protein	sp|Q9SCU5|WNK5_ARATH	Probable serine/threonine-protein kinase WNK5
Solyc04g048930.1	Unknown Protein	sp|Q20822|SRP68_CAEEL	Probable signal recognition particle subunit SRP68
Solyc04g079670.1	Unknown Protein	sp|Q9FJV5|KAN4_ARATH	Probable transcription factor KAN4
Solyc09g065170.1	Unknown Protein	sp|Q1KPV0|FZL_ARATH	Probable transmembrane GTPase FZO-like, chloroplastic
Solyc04g072940.2	Unknown Protein	sp|Q5HZ05|TPPJ_ARATH	Probable trehalose-phosphate phosphatase J
Solyc03g070420.1	Unknown Protein	sp|Q9SRU7|TRM2_ARATH	Probable tRNA (guanine(26)-N(2))-dimethyltransferase 2
Solyc01g105840.2	Unknown Protein	sp|Q0WKV8|ULP2A_ARATH	Probable ubiquitin-like-specific protease 2A
Solyc03g083080.1	Unknown Protein	sp|Q84WF5|VAMPL_ARATH	Probable VAMP-like protein At1g33475
Solyc05g045890.1	Unknown Protein	sp|Q9FLX8|WRK27_ARATH	Probable WRKY transcription factor 27
Solyc05g045810.1	Unknown Protein	sp|Q9FLX8|WRK27_ARATH	Probable WRKY transcription factor 27
Solyc08g081660.2	Unknown Protein	sp|Q9SUS1|WRK29_ARATH	Probable WRKY transcription factor 29
Solyc05g050310.1	Unknown Protein	sp|Q8H0Y8|WRK41_ARATH	Probable WRKY transcription factor 41
Solyc04g072090.1	Unknown Protein	sp|Q93WU9|WRK51_ARATH	Probable WRKY transcription factor 51
Solyc08g082160.2	Unknown Protein	sp|Q9SUP6|WRK53_ARATH	Probable WRKY transcription factor 53
Solyc03g082760.1	Unknown Protein	sp|Q9LP56|WRK65_ARATH	Probable WRKY transcription factor 65
Solyc09g015780.1	Unknown Protein	sp|Q9LY00|WRK70_ARATH	Probable WRKY transcription factor 70
Solyc08g068260.1	Unknown Protein	sp|Q9LV48|PERK1_ARATH	Proline-rich receptor-like protein kinase PERK1
Solyc06g068350.1	Unknown Protein	sp|Q9M1R2|SYPC_ARATH	Proline--tRNA ligase, cytoplasmic
Solyc04g082150.1	Unknown Protein	sp|Q9QUR6|PPCE_MOUSE	Prolyl endopeptidase
Solyc10g047180.1	Unknown Protein	sp|O81147|PSA6B_ARATH	Proteasome subunit alpha type-6-B
Solyc03g063460.1	Unknown Protein	sp|O24361|PSB5_SPIOL	Proteasome subunit beta type-5
Solyc03g063440.1	Unknown Protein	sp|O24361|PSB5_SPIOL	Proteasome subunit beta type-5
Solyc05g013830.1	Unknown Protein	sp|O23710|PSB7A_ARATH	Proteasome subunit beta type-7-A
Solyc05g026570.2	Unknown Protein	sp|O22161|ADLO1_ARATH	Protein ARABIDILLO 1
Solyc09g082840.1	Unknown Protein	sp|Q9XGW1|AGO10_ARATH	Protein argonaute 10
Solyc03g114610.1	Unknown Protein	sp|Q9M6A3|ASC1_SOLLC	Protein ASC1
Solyc06g069250.1	Unknown Protein	sp|Q9LS40|ASPG1_ARATH	Protein ASPARTIC PROTEASE IN GUARD CELL 1
Solyc10g062290.1	Unknown Protein	sp|Q8V9S9|VF602_ASFM2	Protein B602L
Solyc10g061910.1	Unknown Protein	sp|Q8V9S9|VF602_ASFM2	Protein B602L
Solyc10g061900.1	Unknown Protein	sp|Q8V9S9|VF602_ASFM2	Protein B602L
Solyc07g020950.1	Unknown Protein	sp|Q8V9S9|VF602_ASFM2	Protein B602L
Solyc06g010150.1	Unknown Protein	sp|Q8V9S9|VF602_ASFM2	Protein B602L
Solyc03g065170.1	Unknown Protein	sp|Q8V9S9|VF602_ASFM2	Protein B602L
Solyc03g065120.1	Unknown Protein	sp|Q8V9S9|VF602_ASFM2	Protein B602L
Solyc03g065090.1	Unknown Protein	sp|Q8V9S9|VF602_ASFM2	Protein B602L
Solyc03g063000.1	Unknown Protein	sp|Q8V9S9|VF602_ASFM2	Protein B602L
Solyc03g058620.1	Unknown Protein	sp|Q8V9S9|VF602_ASFM2	Protein B602L
Solyc03g058610.1	Unknown Protein	sp|Q8V9S9|VF602_ASFM2	Protein B602L
Solyc03g058580.1	Unknown Protein	sp|Q8V9S9|VF602_ASFM2	Protein B602L
Solyc03g058560.1	Unknown Protein	sp|Q8V9S9|VF602_ASFM2	Protein B602L
Solyc03g013560.1	Unknown Protein	sp|Q8V9S9|VF602_ASFM2	Protein B602L
Solyc03g013550.1	Unknown Protein	sp|Q8V9S9|VF602_ASFM2	Protein B602L
Solyc03g013410.1	Unknown Protein	sp|Q8V9S9|VF602_ASFM2	Protein B602L
Solyc01g018000.1	Unknown Protein	sp|Q8V9S9|VF602_ASFM2	Protein B602L
Solyc01g017970.1	Unknown Protein	sp|Q8V9S9|VF602_ASFM2	Protein B602L
Solyc01g017950.1	Unknown Protein	sp|Q8V9S9|VF602_ASFM2	Protein B602L
Solyc01g017940.1	Unknown Protein	sp|Q8V9S9|VF602_ASFM2	Protein B602L
Solyc01g017890.1	Unknown Protein	sp|Q8V9S9|VF602_ASFM2	Protein B602L
Solyc05g023830.1	Unknown Protein	sp|Q9H694|BICC1_HUMAN	Protein bicaudal C homolog 1
Solyc09g092230.2	Unknown Protein	sp|Q9LV09|BOB1_ARATH	Protein BOBBER 1
Solyc11g017410.1	Unknown Protein	sp|Q9LMM6|BPS1_ARATH	Protein BPS1, chloroplastic
Solyc03g043730.1	Unknown Protein	sp|Q94JY4|BRK1_ARATH	Protein BRICK 1
Solyc05g055460.1	Unknown Protein	sp|Q9LZ82|BTR1_ARATH	Protein BTR1
Solyc03g118730.1	Unknown Protein	sp|Q9LVH4|CAR4_ARATH	Protein C2-DOMAIN ABA-RELATED 4
Solyc06g053410.1	Unknown Protein	sp|Q9SSL1|CAR7_ARATH	Protein C2-DOMAIN ABA-RELATED 7
Solyc03g120420.2	Unknown Protein	sp|Q9XIP8|CDI_ARATH	Protein CDI
Solyc06g062420.2	Unknown Protein	sp|Q9LI74|CHUP1_ARATH	Protein CHUP1, chloroplastic
Solyc03g121150.1	Unknown Protein	sp|Q9LI74|CHUP1_ARATH	Protein CHUP1, chloroplastic
Solyc09g009420.1	Unknown Protein	sp|O80990|CIA1_ARATH	Protein CIA1
Solyc04g076590.1	Unknown Protein	sp|A1L4X0|CLT2_ARATH	Protein CLT2, chloroplastic
Solyc03g063980.1	Unknown Protein	sp|Q9C7D7|CNIH1_ARATH	Protein cornichon homolog 1
Solyc04g078960.1	Unknown Protein	sp|P40781|CYPR4_CYNCA	Protein CYPRO4
Solyc01g105190.2	Unknown Protein	sp|P0C7Q8|DA1_ARATH	Protein DA1
Solyc09g031620.1	Unknown Protein	sp|Q6NQ88|DDB2_ARATH	Protein DAMAGED DNA-BINDING 2
Solyc06g069800.1	Unknown Protein	sp|Q42463|DCL_SOLLC	Protein DCL, chloroplastic
Solyc04g051550.1	Unknown Protein	sp|Q55GD2|Y8328_DICDI	Protein DDB_G0268328
Solyc11g032140.1	Unknown Protein	sp|Q94A79|DMS3_ARATH	Protein DEFECTIVE IN MERISTEM SILENCING 3
Solyc03g083180.1	Unknown Protein	sp|Q94A79|DMS3_ARATH	Protein DEFECTIVE IN MERISTEM SILENCING 3
Solyc03g083140.2	Unknown Protein	sp|Q94A79|DMS3_ARATH	Protein DEFECTIVE IN MERISTEM SILENCING 3
Solyc03g071830.1	Unknown Protein	sp|Q94A79|DMS3_ARATH	Protein DEFECTIVE IN MERISTEM SILENCING 3
Solyc03g071810.1	Unknown Protein	sp|Q94A79|DMS3_ARATH	Protein DEFECTIVE IN MERISTEM SILENCING 3
Solyc00g006890.1	Unknown Protein	sp|Q94A79|DMS3_ARATH	Protein DEFECTIVE IN MERISTEM SILENCING 3
Solyc06g065340.1	Unknown Protein	sp|Q94F09|PDI52_ARATH	Protein disulfide-isomerase 5-2
Solyc03g065260.2	Unknown Protein	sp|F4HVY0|CER1_ARATH	Protein ECERIFERUM 1
Solyc05g047430.1	Unknown Protein	sp|Q9M209|CER7_ARATH	Protein ECERIFERUM 7
Solyc09g082930.1	Unknown Protein	sp|Q9ZTP3|EIN4_ARATH	Protein EIN4
Solyc05g055080.1	Unknown Protein	sp|Q9ZTP3|EIN4_ARATH	Protein EIN4
Solyc08g068890.1	Unknown Protein	sp|Q8VZF6|EDR2L_ARATH	Protein ENHANCED DISEASE RESISTANCE 2-like
Solyc03g065220.1	Unknown Protein	sp|Q8VZF6|EDR2L_ARATH	Protein ENHANCED DISEASE RESISTANCE 2-like
Solyc03g083570.2	Unknown Protein	sp|Q9FHM9|EXOL3_ARATH	Protein EXORDIUM-like 3
Solyc11g071940.1	Unknown Protein	sp|Q0V865|FAFL_ARATH	Protein FAF-like, chloroplastic
Solyc01g009270.1	Unknown Protein	sp|Q0V865|FAFL_ARATH	Protein FAF-like, chloroplastic
Solyc03g113650.2	Unknown Protein	sp|Q641I1|F135B_XENLA	Protein FAM135B
Solyc03g044600.1	Unknown Protein	sp|Q96KR6|F210B_HUMAN	Protein FAM210B
Solyc10g018270.1	Unknown Protein	sp|Q9SY06|FAF1_ARATH	Protein FANTASTIC FOUR 1
Solyc06g008990.1	Unknown Protein	sp|Q9SY06|FAF1_ARATH	Protein FANTASTIC FOUR 1
Solyc09g065150.1	Unknown Protein	sp|Q6NMR8|FAF3_ARATH	Protein FANTASTIC FOUR 3
Solyc01g079740.2	Unknown Protein	sp|Q6NMR8|FAF3_ARATH	Protein FANTASTIC FOUR 3
Solyc09g075650.2	Unknown Protein	sp|Q9SY66|FRS11_ARATH	Protein FAR1-RELATED SEQUENCE 11
Solyc02g092180.1	Unknown Protein	sp|Q3E7I5|FRS12_ARATH	Protein FAR1-RELATED SEQUENCE 12
Solyc03g083940.1	Unknown Protein	sp|Q9ZVC9|FRS3_ARATH	Protein FAR1-RELATED SEQUENCE 3
Solyc09g057890.1	Unknown Protein	sp|Q9SZL8|FRS5_ARATH	Protein FAR1-RELATED SEQUENCE 5
Solyc05g047410.1	Unknown Protein	sp|Q9SZL8|FRS5_ARATH	Protein FAR1-RELATED SEQUENCE 5
Solyc03g044700.1	Unknown Protein	sp|Q9SZL8|FRS5_ARATH	Protein FAR1-RELATED SEQUENCE 5
Solyc06g065960.1	Unknown Protein	sp|Q9SSQ4|FRS6_ARATH	Protein FAR1-RELATED SEQUENCE 6
Solyc10g084230.1	Unknown Protein	sp|Q9M8J3|FRS7_ARATH	Protein FAR1-RELATED SEQUENCE 7
Solyc09g055830.1	Unknown Protein	sp|Q9M8J3|FRS7_ARATH	Protein FAR1-RELATED SEQUENCE 7
Solyc03g078560.1	Unknown Protein	sp|Q9S793|FRS8_ARATH	Protein FAR1-RELATED SEQUENCE 8
Solyc07g041410.1	Unknown Protein	sp|Q9SWG3|FAR1_ARATH	Protein FAR-RED IMPAIRED RESPONSE 1
Solyc01g108990.2	Unknown Protein	sp|Q9SWG3|FAR1_ARATH	Protein FAR-RED IMPAIRED RESPONSE 1
Solyc10g044620.1	Unknown Protein	sp|Q9CAE3|FLD_ARATH	Protein FLOWERING LOCUS D
Solyc05g051160.1	Unknown Protein	sp|Q9CAE3|FLD_ARATH	Protein FLOWERING LOCUS D
Solyc05g051120.1	Unknown Protein	sp|Q9CAE3|FLD_ARATH	Protein FLOWERING LOCUS D
Solyc05g040020.1	Unknown Protein	sp|Q9CAE3|FLD_ARATH	Protein FLOWERING LOCUS D
Solyc05g024050.1	Unknown Protein	sp|Q9CAE3|FLD_ARATH	Protein FLOWERING LOCUS D
Solyc05g055670.1	Unknown Protein	sp|Q9SXZ2|FT_ARATH	Protein FLOWERING LOCUS T
Solyc09g055710.2	Unknown Protein	sp|Q93V84|FLXL1_ARATH	Protein FLX-like 1
Solyc04g074680.1	Unknown Protein	sp|Q70Z53|F10C1_HUMAN	Protein FRA10AC1
Solyc02g089380.1	Unknown Protein	sp|O94915|FRYL_HUMAN	Protein furry homolog-like
Solyc05g013800.1	Unknown Protein	sp|Q0WPZ7|GLE1_ARATH	Protein GLE1
Solyc03g114630.1	Unknown Protein	sp|O81775|GDU1_ARATH	Protein GLUTAMINE DUMPER 1
Solyc02g089490.2	Unknown Protein	sp|Q9SW07|GDU2_ARATH	Protein GLUTAMINE DUMPER 2
Solyc02g089480.1	Unknown Protein	sp|Q9SW07|GDU2_ARATH	Protein GLUTAMINE DUMPER 2
Solyc02g089470.1	Unknown Protein	sp|Q9SW07|GDU2_ARATH	Protein GLUTAMINE DUMPER 2
Solyc02g089460.1	Unknown Protein	sp|Q9SW07|GDU2_ARATH	Protein GLUTAMINE DUMPER 2
Solyc06g062620.2	Unknown Protein	sp|Q9S746|HTH_ARATH	Protein HOTHEAD
Solyc01g007890.1	Unknown Protein	sp|Q9ZUL3|IDD5_ARATH	Protein indeterminate-domain 5, chloroplastic
Solyc05g014660.1	Unknown Protein	sp|Q9CAF9|IOJAM_ARATH	Protein Iojap-related, mitochondrial
Solyc06g066350.1	Unknown Protein	sp|Q96ST2|IWS1_HUMAN	Protein IWS1 homolog
Solyc08g006480.2	Unknown Protein	sp|Q949W6|KAKU4_ARATH	Protein KAKU4
Solyc07g020880.1	Unknown Protein	sp|P46573|APK1B_ARATH	Protein kinase APK1B, chloroplastic
Solyc08g007570.2	Unknown Protein	sp|Q9LZX5|ZPR2_ARATH	Protein LITTLE ZIPPER 2
Solyc01g091490.2	Unknown Protein	sp|Q9LZX5|ZPR2_ARATH	Protein LITTLE ZIPPER 2
Solyc11g007100.1	Unknown Protein	sp|Q56WL5|ZPR4_ARATH	Protein LITTLE ZIPPER 4
Solyc01g005180.1	Unknown Protein	sp|Q56WL5|ZPR4_ARATH	Protein LITTLE ZIPPER 4
Solyc08g077070.2	Unknown Protein	sp|Q93ZB1|LOL1_ARATH	Protein LOL1
Solyc02g089040.2	Unknown Protein	sp|Q9LF24|LNG1_ARATH	Protein LONGIFOLIA 1
Solyc03g059320.1	Unknown Protein	sp|Q54D08|LST8_DICDI	Protein LST8 homolog
Solyc09g014920.1	Unknown Protein	sp|Q9LZX1|LOR15_ARATH	Protein LURP-one-related 15
Solyc02g094020.2	Unknown Protein	sp|Q9SGI7|LYK2_ARATH	Protein LYK2
Solyc03g095830.1	Unknown Protein	sp|Q8L7E9|MCAC1_ARATH	Protein MID1-COMPLEMENTING ACTIVITY 1
Solyc05g051450.1	Unknown Protein	sp|O22227|MIZ1_ARATH	Protein MIZU-KUSSEI 1
Solyc09g007090.2	Unknown Protein	sp|Q9LZ08|MOS11_ARATH	Protein MODIFIER OF SNC1 11
Solyc09g018380.1	Unknown Protein	sp|Q9VLT1|MON2_DROME	Protein MON2 homolog
Solyc09g018350.1	Unknown Protein	sp|Q7Z3U7|MON2_HUMAN	Protein MON2 homolog
Solyc06g072030.1	Unknown Protein	sp|P28737|MSP1_YEAST	Protein MSP1
Solyc09g074480.1	Unknown Protein	sp|Q66GR8|NET3A_ARATH	Protein NETWORKED 3A
Solyc03g095610.2	Unknown Protein	sp|Q84VY2|NET4B_ARATH	Protein NETWORKED 4B
Solyc05g009480.1	Unknown Protein	sp|Q9LUA3|NIMI2_ARATH	Protein NIM1-INTERACTING 2
Solyc08g082800.2	Unknown Protein	sp|Q84TH9|NLP7_ARATH	Protein NLP7
Solyc03g120580.2	Unknown Protein	sp|Q9M817|PTR6_ARATH	Protein NRT1/ PTR FAMILY 1.2
Solyc06g075530.1	Unknown Protein	sp|Q9M1E2|PTR37_ARATH	Protein NRT1/ PTR FAMILY 2.7
Solyc03g113260.1	Unknown Protein	sp|Q8H157|PTR19_ARATH	Protein NRT1/ PTR FAMILY 4.6
Solyc10g084970.1	Unknown Protein	sp|Q9M331|PTR45_ARATH	Protein NRT1/ PTR FAMILY 5.7
Solyc05g025670.1	Unknown Protein	sp|Q9LYR6|PTR49_ARATH	Protein NRT1/ PTR FAMILY 6.1
Solyc10g009130.2	Unknown Protein	sp|Q93ZJ3|NFD6_ARATH	Protein NUCLEAR FUSION DEFECTIVE 6, chloroplastic/mitochondrial
Solyc07g053670.2	Unknown Protein	sp|Q93ZJ3|NFD6_ARATH	Protein NUCLEAR FUSION DEFECTIVE 6, chloroplastic/mitochondrial
Solyc03g006310.2	Unknown Protein	sp|Q93ZJ3|NFD6_ARATH	Protein NUCLEAR FUSION DEFECTIVE 6, chloroplastic/mitochondrial
Solyc02g077730.2	Unknown Protein	sp|Q93ZJ3|NFD6_ARATH	Protein NUCLEAR FUSION DEFECTIVE 6, chloroplastic/mitochondrial
Solyc09g082150.1	Unknown Protein	sp|Q9S736|OBE1_ARATH	Protein OBERON 1
Solyc06g054220.2	Unknown Protein	sp|Q9S736|OBE1_ARATH	Protein OBERON 1
Solyc05g048840.1	Unknown Protein	sp|Q50EX6|ODO1_PETHY	Protein ODORANT1
Solyc05g014300.1	Unknown Protein	sp|Q50EX6|ODO1_PETHY	Protein ODORANT1
Solyc00g024370.1	Unknown Protein	sp|Q8ILR9|YPF17_PLAF7	Protein PF14_0175
Solyc05g052990.2	Unknown Protein	sp|P49598|P2C37_ARATH	Protein phosphatase 2C 37
Solyc09g072840.1	Unknown Protein	sp|Q8GUN5|PHL1_ARATH	Protein PHR1-LIKE 1
Solyc09g007460.2	Unknown Protein	sp|Q6NQ99|POLAR_ARATH	Protein POLAR LOCALIZATION DURING ASYMMETRIC DIVISION AND REDISTRIBUTION
Solyc02g069540.1	Unknown Protein	sp|Q6NQ99|POLAR_ARATH	Protein POLAR LOCALIZATION DURING ASYMMETRIC DIVISION AND REDISTRIBUTION
Solyc03g113200.1	Unknown Protein	sp|B8XCH5|QKY_ARATH	Protein QUIRKY
Solyc05g014580.2	Unknown Protein	sp|F4JVB8|RADL1_ARATH	Protein RADIALIS-like 1
Solyc02g065780.1	Unknown Protein	sp|Q9LH43|RLF27_ARATH	Protein RALF-like 27
Solyc01g109780.2	Unknown Protein	sp|O48671|RER1B_ARATH	Protein RER1B
Solyc01g104350.2	Unknown Protein	sp|F4ITL6|RTE1_ARATH	Protein REVERSION-TO-ETHYLENE SENSITIVITY1
Solyc03g083050.2	Unknown Protein	sp|Q9LVU8|RKD4_ARATH	Protein RKD4
Solyc07g032770.1	Unknown Protein	sp|Q689D6|RPD1_ARATH	Protein ROOT PRIMORDIUM DEFECTIVE 1
Solyc03g120950.2	Unknown Protein	sp|Q9XI47|SHH1_ARATH	Protein SAWADEE HOMEODOMAIN HOMOLOG 1
Solyc03g098080.1	Unknown Protein	sp|F4IPE3|IDD15_ARATH	Protein SHOOT GRAVITROPISM 5
Solyc11g010680.2	Unknown Protein	sp|Q8GWU7|SKI34_ARATH	Protein SKIP34
Solyc05g012170.1	Unknown Protein	sp|B3H4F1|SP1L1_ARATH	Protein SPIRAL1-like 1
Solyc03g114980.2	Unknown Protein	sp|B3H4F1|SP1L1_ARATH	Protein SPIRAL1-like 1
Solyc08g023560.2	Unknown Protein	sp|Q8SX83|SPEN_DROME	Protein split ends
Solyc06g068300.2	Unknown Protein	sp|Q39224|SRG1_ARATH	Protein SRG1
Solyc03g114570.1	Unknown Protein	sp|Q4V3D9|SSL10_ARATH	Protein STRICTOSIDINE SYNTHASE-LIKE 10
Solyc03g053140.1	Unknown Protein	sp|Q9M1B4|SSL13_ARATH	Protein STRICTOSIDINE SYNTHASE-LIKE 13
Solyc06g073940.2	Unknown Protein	sp|Q8VWF6|SSL3_ARATH	Protein STRICTOSIDINE SYNTHASE-LIKE 3
Solyc08g079510.2	Unknown Protein	sp|Q6R2J8|SRF8_ARATH	Protein STRUBBELIG-RECEPTOR FAMILY 8
Solyc09g091620.1	Unknown Protein	sp|Q8L730|SDI2_ARATH	Protein SULFUR DEFICIENCY-INDUCED 2
Solyc12g077440.1	Unknown Protein	sp|Q9C5G0|SUF4_ARATH	Protein SUPPRESSOR OF FRI 4
Solyc11g018570.1	Unknown Protein	sp|Q04189|TAP1_ANTMA	Protein TAP1
Solyc01g110250.1	Unknown Protein	sp|O65001|TE1_MAIZE	Protein terminal ear1
Solyc11g021250.1	Unknown Protein	sp|Q2VEC3|TI214_SOLTU	Protein TIC 214
Solyc09g075840.2	Unknown Protein	sp|Q94KE2|TIC_ARATH	Protein TIME FOR COFFEE
Solyc03g112760.2	Unknown Protein	sp|Q9FJ57|TRN1_ARATH	Protein TORNADO 1
Solyc08g079810.2	Unknown Protein	sp|F4I2H7|TPX2_ARATH	Protein TPX2
Solyc06g035440.2	Unknown Protein	sp|F4I2H7|TPX2_ARATH	Protein TPX2
Solyc03g007060.2	Unknown Protein	sp|F4I2H7|TPX2_ARATH	Protein TPX2
Solyc03g063740.1	Unknown Protein	sp|Q9LYT3|TT12_ARATH	Protein TRANSPARENT TESTA 12
Solyc01g107340.2	Unknown Protein	sp|Q05024|TRI1_YEAST	Protein TRI1
Solyc03g046310.1	Unknown Protein	sp|Q9LFT0|TBL19_ARATH	Protein trichome birefringence-like 19
Solyc09g063090.2	Unknown Protein	sp|F4HSD5|TRM32_ARATH	Protein TRM32
Solyc05g050640.1	Unknown Protein	sp|F4JKH6|TSS_ARATH	Protein TSS
Solyc05g042160.1	Unknown Protein	sp|O48724|WEB1_ARATH	Protein WEAK CHLOROPLAST MOVEMENT UNDER BLUE LIGHT 1
Solyc01g111160.2	Unknown Protein	sp|Q69JZ7|XCT_ORYSJ	Protein XAP5 CIRCADIAN TIMEKEEPER
Solyc03g080140.2	Unknown Protein	sp|P61242|YCF2_SOLLC	Protein Ycf2
Solyc03g058260.1	Unknown Protein	sp|A0A379|YCF2_COFAR	Protein Ycf2
Solyc09g066390.1	Unknown Protein	sp|Q8S8U1|YCF2B_ATRBE	Protein Ycf2 B
Solyc03g096170.1	Unknown Protein	sp|P59234|YIPL_SOLTU	Protein yippee-like
Solyc06g075920.1	Unknown Protein	sp|Q9SR97|YIPL1_ARATH	Protein yippee-like At3g08990
Solyc06g075910.1	Unknown Protein	sp|Q9SR97|YIPL1_ARATH	Protein yippee-like At3g08990
Solyc06g075730.1	Unknown Protein	sp|Q9SR97|YIPL1_ARATH	Protein yippee-like At3g08990
Solyc03g082730.1	Unknown Protein	sp|Q2V3E2|YIPL5_ARATH	Protein yippee-like At4g27740
Solyc04g039890.1	Unknown Protein	sp|Q8W496|PTC52_ARATH	Protochlorophyllide-dependent translocon component 52, chloroplastic
Solyc03g123650.1	Unknown Protein	sp|Q9C552|PUM23_ARATH	Pumilio homolog 23
Solyc04g074890.2	Unknown Protein	sp|Q9FZ96|PUP1_ARATH	Purine permease 1
Solyc03g093660.1	Unknown Protein	sp|Q9LHK4|AB8B_ARATH	Putative ABC transporter B family member 8
Solyc05g017970.1	Unknown Protein	sp|P03010|TRAC9_MAIZE	Putative AC9 transposase
Solyc04g057820.1	Unknown Protein	sp|P03010|TRAC9_MAIZE	Putative AC9 transposase
Solyc01g109730.1	Unknown Protein	sp|A7MFY0|RUTD_CROS8	Putative aminoacrylate hydrolase RutD
Solyc06g066700.1	Unknown Protein	sp|A8MPP1|D11L8_HUMAN	Putative ATP-dependent RNA helicase DDX11-like protein 8
Solyc11g044510.1	Unknown Protein	sp|Q9LH88|Y3852_ARATH	Putative B3 domain-containing protein At3g28852
Solyc01g108960.1	Unknown Protein	sp|Q9FGD2|Y5698_ARATH	Putative B3 domain-containing protein At5g66980
Solyc05g041280.1	Unknown Protein	sp|Q9C9W3|CAMT1_ARATH	Putative caffeoyl-CoA O-methyltransferase At1g67980
Solyc05g026010.1	Unknown Protein	sp|Q9C9W3|CAMT1_ARATH	Putative caffeoyl-CoA O-methyltransferase At1g67980
Solyc05g050690.1	Unknown Protein	sp|O80507|CSK2E_ARATH	Putative casein kinase II subunit beta-4
Solyc11g062420.1	Unknown Protein	sp|P82630|DF244_ARATH	Putative defensin-like protein 244
Solyc10g049230.1	Unknown Protein	sp|Q7XA40|RGA3_SOLBU	Putative disease resistance protein RGA3
Solyc09g064620.1	Unknown Protein	sp|Q7XA39|RGA4_SOLBU	Putative disease resistance protein RGA4
Solyc04g072100.1	Unknown Protein	sp|Q9ZP56|DRP4A_ARATH	Putative dynamin-related protein 4A
Solyc10g050630.1	Unknown Protein	sp|Q0WPJ7|RF298_ARATH	Putative E3 ubiquitin-protein ligase RF298
Solyc09g074180.2	Unknown Protein	sp|Q0WPJ7|RF298_ARATH	Putative E3 ubiquitin-protein ligase RF298
Solyc08g082370.1	Unknown Protein	sp|Q8BU04|UBR7_MOUSE	Putative E3 ubiquitin-protein ligase UBR7
Solyc06g076080.1	Unknown Protein	sp|Q94B55|XB31_ARATH	Putative E3 ubiquitin-protein ligase XBAT31
Solyc01g104190.2	Unknown Protein	sp|Q86JM5|Y2012_DICDI	Putative elongation of fatty acids protein DDB_G0272012
Solyc01g111110.2	Unknown Protein	sp|Q09473|ERD22_CAEEL	Putative ER lumen protein-retaining receptor C28H8.4
Solyc11g044760.1	Unknown Protein	sp|Q9FXC7|FB79_ARATH	Putative F-box protein At1g67623
Solyc11g020570.1	Unknown Protein	sp|Q9FXC7|FB79_ARATH	Putative F-box protein At1g67623
Solyc01g014900.1	Unknown Protein	sp|Q9FXC7|FB79_ARATH	Putative F-box protein At1g67623
Solyc03g113170.1	Unknown Protein	sp|Q9SIX0|FB106_ARATH	Putative F-box protein At2g16290
Solyc05g053630.1	Unknown Protein	sp|Q9FLU7|P2B12_ARATH	Putative F-box protein PP2-B12
Solyc04g072350.1	Unknown Protein	sp|Q9ZV94|FDL11_ARATH	Putative F-box/FBD/LRR-repeat protein At1g78760
Solyc03g119510.2	Unknown Protein	sp|Q9S9V8|FBL9_ARATH	Putative F-box/LRR-repeat protein 9
Solyc04g057970.2	Unknown Protein	sp|Q9LZ15|FBL78_ARATH	Putative F-box/LRR-repeat protein At5g02700
Solyc04g072610.2	Unknown Protein	sp|Q9LYZ2|FBL80_ARATH	Putative F-box/LRR-repeat protein At5g02930
Solyc06g060930.1	Unknown Protein	sp|O23596|GLPT4_ARATH	Putative glycerol-3-phosphate transporter 4
Solyc02g092220.1	Unknown Protein	sp|O81007|GT7_ARATH	Putative glycosyltransferase 7
Solyc09g075400.2	Unknown Protein	sp|P0DKG8|RSH1L_ARATH	Putative GTP diphosphokinase RSH1, chloroplastic
Solyc08g068410.1	Unknown Protein	sp|O34973|YTAP_BACSU	Putative hydrolase YtaP
Solyc06g064770.1	Unknown Protein	sp|Q6L3Z4|R1B12_SOLDE	Putative late blight resistance protein homolog R1B-12
Solyc06g064740.2	Unknown Protein	sp|Q6L3Z4|R1B12_SOLDE	Putative late blight resistance protein homolog R1B-12
Solyc05g042120.2	Unknown Protein	sp|Q6L3Z0|R1B13_SOLDE	Putative late blight resistance protein homolog R1B-13
Solyc05g018730.2	Unknown Protein	sp|Q6L400|R1B16_SOLDE	Putative late blight resistance protein homolog R1B-16
Solyc05g012760.1	Unknown Protein	sp|Q6L400|R1B16_SOLDE	Putative late blight resistance protein homolog R1B-16
Solyc09g064710.1	Unknown Protein	sp|Q6L403|R1B17_SOLDE	Putative late blight resistance protein homolog R1B-17
Solyc05g044500.1	Unknown Protein	sp|Q6L403|R1B17_SOLDE	Putative late blight resistance protein homolog R1B-17
Solyc06g062470.1	Unknown Protein	sp|O65924|Y2921_ARATH	Putative leucine-rich repeat receptor-like protein kinase At2g19210
Solyc09g075740.1	Unknown Protein	sp|Q9ZQQ7|Y2144_ARATH	Putative leucine-rich repeat receptor-like serine/threonine-protein kinase At2g14440
Solyc07g039540.1	Unknown Protein	sp|Q8LFD1|LPP3_ARATH	Putative lipid phosphate phosphatase 3, chloroplastic
Solyc02g086380.1	Unknown Protein	sp|Q8LFD1|LPP3_ARATH	Putative lipid phosphate phosphatase 3, chloroplastic
Solyc03g071480.1	Unknown Protein	sp|F4I0K9|MES15_ARATH	Putative methylesterase 15, chloroplastic
Solyc09g056090.1	Unknown Protein	sp|B1N1A3|NICA_PSEPU	Putative nicotine oxidoreductase
Solyc03g096450.1	Unknown Protein	sp|Q96MB7|HARB1_HUMAN	Putative nuclease HARBI1
Solyc04g077750.2	Unknown Protein	sp|O04472|NAT10_ARATH	Putative nucleobase-ascorbate transporter 10
Solyc04g077740.1	Unknown Protein	sp|O04472|NAT10_ARATH	Putative nucleobase-ascorbate transporter 10
Solyc04g080560.2	Unknown Protein	sp|Q9SIJ9|PME11_ARATH	Putative pectinesterase 11
Solyc03g112980.1	Unknown Protein	sp|Q9LUL8|PME26_ARATH	Putative pectinesterase/pectinesterase inhibitor 26
Solyc05g010790.1	Unknown Protein	sp|Q9LMY5|PPR41_ARATH	Putative pentatricopeptide repeat-containing protein At1g13630
Solyc09g015750.1	Unknown Protein	sp|Q9LIL5|PP233_ARATH	Putative pentatricopeptide repeat-containing protein At3g15200
Solyc03g063170.1	Unknown Protein	sp|Q9LW63|PP251_ARATH	Putative pentatricopeptide repeat-containing protein At3g23330
Solyc09g059590.1	Unknown Protein	sp|Q9LJR6|PP253_ARATH	Putative pentatricopeptide repeat-containing protein At3g25060, mitochondrial
Solyc05g023910.1	Unknown Protein	sp|Q9LYV3|PP377_ARATH	Putative pentatricopeptide repeat-containing protein At5g13230, mitochondrial
Solyc03g111220.1	Unknown Protein	sp|Q9FIF7|PP435_ARATH	Putative pentatricopeptide repeat-containing protein At5g59200, chloroplastic
Solyc02g085940.2	Unknown Protein	sp|O81755|PER48_ARATH	Putative Peroxidase 48
Solyc06g074570.1	Unknown Protein	sp|Q8LA14|PSK6_ARATH	Putative phytosulfokines 6
Solyc09g059080.1	Unknown Protein	sp|Q9SV68|QORH_ARATH	Putative quinone-oxidoreductase homolog, chloroplastic
Solyc11g056510.1	Unknown Protein	sp|P0C2F6|RNHX1_ARATH	Putative ribonuclease H protein At1g65750
Solyc05g039990.2	Unknown Protein	sp|P0C2F6|RNHX1_ARATH	Putative ribonuclease H protein At1g65750
Solyc04g050280.1	Unknown Protein	sp|P0C2F6|RNHX1_ARATH	Putative ribonuclease H protein At1g65750
Solyc03g093920.1	Unknown Protein	sp|P0C2F6|RNHX1_ARATH	Putative ribonuclease H protein At1g65750
Solyc02g050170.1	Unknown Protein	sp|P0C2F6|RNHX1_ARATH	Putative ribonuclease H protein At1g65750
Solyc12g056030.1	Unknown Protein	sp|Q54SF5|SLX9_DICDI	Putative ribosome biogenesis protein slx9-like
Solyc08g082360.1	Unknown Protein	sp|P0CH01|AT21A_ARATH	Putative RING-H2 finger protein ATL21A
Solyc08g078240.2	Unknown Protein	sp|P0CH01|AT21A_ARATH	Putative RING-H2 finger protein ATL21A
Solyc06g084600.1	Unknown Protein	sp|A0QSH4|Y1480_MYCS2	Putative S-adenosyl-L-methionine-dependent methyltransferase MSMEG_1480/MSMEI_1444
Solyc05g012530.1	Unknown Protein	sp|Q9LMG8|SNP30_ARATH	Putative SNAP25 homologous protein SNAP30
Solyc12g008930.1	Unknown Protein	sp|Q9LTS4|BH041_ARATH	Putative transcription factor bHLH041
Solyc04g076260.1	Unknown Protein	sp|Q9LET0|BH107_ARATH	Putative transcription factor bHLH107
Solyc09g056270.1	Unknown Protein	sp|O22928|PUSH_ARATH	Putative tRNA pseudouridine synthase
Solyc06g068370.2	Unknown Protein	sp|P0C897|Y3264_ARATH	Putative UPF0481 protein At3g02645
Solyc02g090140.1	Unknown Protein	sp|Q55FG3|VP13C_DICDI	Putative vacuolar protein sorting-associated protein 13C
Solyc09g091630.1	Unknown Protein	sp|Q9MAS5|VA726_ARATH	Putative vesicle-associated membrane protein 726
Solyc09g061630.1	Unknown Protein	sp|Q9MAS5|VA726_ARATH	Putative vesicle-associated membrane protein 726
Solyc06g075750.1	Unknown Protein	sp|Q8S5M8|YIPL_ORYSJ	Putative yippee-like protein Os10g0369500
Solyc08g077190.1	Unknown Protein	sp|Q40546|KPYG_TOBAC	Pyruvate kinase isozyme G, chloroplastic
Solyc04g074730.1	Unknown Protein	sp|Q28HC6|TGT_XENTR	Queuine tRNA-ribosyltransferase
Solyc03g095330.2	Unknown Protein	sp|Q3UNZ8|QORL2_MOUSE	Quinone oxidoreductase-like protein 2
Solyc03g095370.2	Unknown Protein	sp|A7RK30|QORL2_NEMVE	Quinone oxidoreductase-like protein 2 homolog
Solyc04g078020.1	Unknown Protein	sp|Q94AI1|QWRF2_ARATH	QWRF motif-containing protein 2
Solyc05g054160.1	Unknown Protein	sp|Q9FGK5|RAA5A_ARATH	Ras-related protein RABA5a
Solyc04g064530.1	Unknown Protein	sp|O23657|RABC1_ARATH	Ras-related protein RABC1
Solyc05g052080.1	Unknown Protein	sp|P28188|RAD2A_ARATH	Ras-related protein RABD2a
Solyc06g005340.2	Unknown Protein	sp|P28186|RAE1C_ARATH	Ras-related protein RABE1c
Solyc03g078580.2	Unknown Protein	sp|Q9LFT9|RAH1E_ARATH	Ras-related protein RABH1e
Solyc09g092010.1	Unknown Protein	sp|O48837|LRKS2_ARATH	Receptor like protein kinase S.2
Solyc04g081620.1	Unknown Protein	sp|Q9SYQ8|CLV1_ARATH	Receptor protein kinase CLAVATA1
Solyc01g008400.2	Unknown Protein	sp|Q9C9H7|RLP12_ARATH	Receptor-like protein 12
Solyc03g082460.1	Unknown Protein	sp|P93194|RPK1_IPONI	Receptor-like protein kinase
Solyc06g065280.1	Unknown Protein	sp|Q9LJM4|IKU2_ARATH	Receptor-like protein kinase HAIKU2
Solyc05g054870.2	Unknown Protein	sp|Q9LX66|HERK_ARATH	Receptor-like protein kinase HERK 1
Solyc05g013330.2	Unknown Protein	sp|Q9LX66|HERK_ARATH	Receptor-like protein kinase HERK 1
Solyc05g054690.2	Unknown Protein	sp|Q9LK35|THE1_ARATH	Receptor-like protein kinase THESEUS 1
Solyc09g064280.2	Unknown Protein	sp|Q8RWW0|ALE2_ARATH	Receptor-like serine/threonine-protein kinase ALE2
Solyc05g010630.2	Unknown Protein	sp|A0JPD7|F213A_XENTR	Redox-regulatory protein FAM213A
Solyc05g015400.1	Unknown Protein	sp|Q9FYF7|Y1736_ARATH	REF/SRPP-like protein At1g67360
Solyc05g014170.1	Unknown Protein	sp|Q8H1F2|RGS1_ARATH	Regulator of G-protein signaling 1
Solyc03g120210.1	Unknown Protein	sp|Q9NZ71|RTEL1_HUMAN	Regulator of telomere elongation helicase 1
Solyc05g018170.1	Unknown Protein	sp|Q9ZVC2|NPR5_ARATH	Regulatory protein NPR5
Solyc08g068060.2	Unknown Protein	sp|Q96T23|RSF1_HUMAN	Remodeling and spacing factor 1
Solyc05g014720.2	Unknown Protein	sp|P93788|REMO_SOLTU	Remorin
Solyc12g042710.1	Unknown Protein	sp|P0C6U4|R1A_CVHN2	Replicase polyprotein 1a
Solyc12g042350.1	Unknown Protein	sp|P0C6U3|R1A_CVHN1	Replicase polyprotein 1a
Solyc07g007500.2	Unknown Protein	sp|P0C6U4|R1A_CVHN2	Replicase polyprotein 1a
Solyc05g016060.2	Unknown Protein	sp|P0C6U5|R1A_CVHN5	Replicase polyprotein 1a
Solyc03g058140.1	Unknown Protein	sp|P0C6U3|R1A_CVHN1	Replicase polyprotein 1a
Solyc08g080560.1	Unknown Protein	sp|Q9CAM7|RFC2_ARATH	Replication factor C subunit 2
Solyc01g020230.2	Unknown Protein	sp|Q8VXX4|RFC3_ARATH	Replication factor C subunit 3
Solyc11g030670.1	Unknown Protein	sp|Q10Q08|RFA1B_ORYSJ	Replication protein A 70 kDa DNA-binding subunit B
Solyc03g115060.2	Unknown Protein	sp|Q9SD82|RFA1B_ARATH	Replication protein A 70 kDa DNA-binding subunit B
Solyc08g029020.1	Unknown Protein	sp|Q65XV7|RFA1C_ORYSJ	Replication protein A 70 kDa DNA-binding subunit C
Solyc03g117990.1	Unknown Protein	sp|Q2HXL0|RBOHC_SOLTU	Respiratory burst oxidase homolog protein C
Solyc02g081220.1	Unknown Protein	sp|Q9SVG4|RETOL_ARATH	Reticuline oxidase-like protein
Solyc09g018320.1	Unknown Protein	sp|Q8IDX6|RBP2A_PLAF7	Reticulocyte-binding protein 2 homolog a
Solyc09g059380.1	Unknown Protein	sp|P10978|POLX_TOBAC	Retrovirus-related Pol polyprotein from transposon TNT 1-94
Solyc09g030510.1	Unknown Protein	sp|P10978|POLX_TOBAC	Retrovirus-related Pol polyprotein from transposon TNT 1-94
Solyc09g012070.2	Unknown Protein	sp|P10978|POLX_TOBAC	Retrovirus-related Pol polyprotein from transposon TNT 1-94
Solyc05g050270.1	Unknown Protein	sp|P10978|POLX_TOBAC	Retrovirus-related Pol polyprotein from transposon TNT 1-94
Solyc05g016150.1	Unknown Protein	sp|P10978|POLX_TOBAC	Retrovirus-related Pol polyprotein from transposon TNT 1-94
Solyc03g096280.1	Unknown Protein	sp|P10978|POLX_TOBAC	Retrovirus-related Pol polyprotein from transposon TNT 1-94
Solyc03g093590.1	Unknown Protein	sp|P10978|POLX_TOBAC	Retrovirus-related Pol polyprotein from transposon TNT 1-94
Solyc03g063950.1	Unknown Protein	sp|P10978|POLX_TOBAC	Retrovirus-related Pol polyprotein from transposon TNT 1-94
Solyc03g044580.1	Unknown Protein	sp|P10978|POLX_TOBAC	Retrovirus-related Pol polyprotein from transposon TNT 1-94
Solyc03g044080.2	Unknown Protein	sp|P10978|POLX_TOBAC	Retrovirus-related Pol polyprotein from transposon TNT 1-94
Solyc09g074350.1	Unknown Protein	sp|F4JI46|RGAP2_ARATH	Rho GTPase-activating protein 2
Solyc12g021330.1	Unknown Protein	sp|Q0WWT7|STR11_ARATH	Rhodanese-like domain-containing protein 11, chloroplastic
Solyc09g042780.2	Unknown Protein	sp|Q56XR7|STR4A_ARATH	Rhodanese-like domain-containing protein 4A, chloroplastic
Solyc05g041930.1	Unknown Protein	sp|Q69KJ0|RTL3_ORYSJ	Ribonuclease 3-like protein 3
Solyc05g024220.1	Unknown Protein	sp|Q69KJ0|RTL3_ORYSJ	Ribonuclease 3-like protein 3
Solyc06g083670.2	Unknown Protein	sp|P10775|RINI_PIG	Ribonuclease inhibitor
Solyc09g061720.2	Unknown Protein	sp|Q8N5L8|RP25L_HUMAN	Ribonuclease P protein subunit p25-like protein
Solyc05g055360.2	Unknown Protein	sp|Q8L633|RNZC_ARATH	Ribonuclease Z, chloroplastic
Solyc06g061060.1	Unknown Protein	sp|Q42583|KPRS2_ARATH	Ribose-phosphate pyrophosphokinase 2, chloroplastic
Solyc01g106890.2	Unknown Protein	sp|P54461|RSME_BACSU	Ribosomal RNA small subunit methyltransferase E
Solyc06g069170.2	Unknown Protein	sp|Q9XX15|NEP1_CAEEL	Ribosomal RNA small subunit methyltransferase nep-1
Solyc01g103730.2	Unknown Protein	sp|A8ID74|BOP1_CHLRE	Ribosome biogenesis protein BOP1 homolog
Solyc03g034230.2	Unknown Protein	sp|P07179|RBS2A_SOLLC	Ribulose bisphosphate carboxylase small chain 2A, chloroplastic
Solyc02g085960.1	Unknown Protein	sp|P05349|RBS3B_SOLLC	Ribulose bisphosphate carboxylase small chain 3B, chloroplastic
Solyc03g095460.1	Unknown Protein	sp|Q96EX2|RNFT2_HUMAN	RING finger and transmembrane domain-containing protein 2
Solyc01g109210.2	Unknown Protein	sp|Q67YI6|ATL65_ARATH	RING-H2 finger protein ATL65
Solyc09g064750.2	Unknown Protein	sp|P0CQ44|REXO4_CRYNJ	RNA exonuclease 4
Solyc05g041750.1	Unknown Protein	sp|Q9SZH4|PEP_ARATH	RNA-binding KH domain-containing protein PEPPER
Solyc04g074770.2	Unknown Protein	sp|Q9FGS0|CP31B_ARATH	RNA-binding protein CP31B, chloroplastic
Solyc03g123850.2	Unknown Protein	sp|Q8VC52|RBPS2_MOUSE	RNA-binding protein with multiple splicing 2
Solyc08g075130.1	Unknown Protein	sp|Q56WM6|ROGFE_ARATH	Rop guanine nucleotide exchange factor 14
Solyc03g051910.1	Unknown Protein	sp|O74835|RRP5_SCHPO	rRNA biogenesis protein rrp5
Solyc05g018000.1	Unknown Protein	sp|O94631|MRM1_SCHPO	rRNA methyltransferase 1, mitochondrial
Solyc06g075040.1	Unknown Protein	sp|P21239|RUB1_BRANA	RuBisCO large subunit-binding protein subunit alpha, chloroplastic (Fragment)
Solyc06g071970.1	Unknown Protein	sp|Q94FT4|SALAT_PAPSO	Salutaridinol 7-O-acetyltransferase
Solyc06g076310.1	Unknown Protein	sp|Q9XE58|SCL14_ARATH	Scarecrow-like protein 14
Solyc08g078810.1	Unknown Protein	sp|O81316|SCL6_ARATH	Scarecrow-like protein 6
Solyc10g086560.1	Unknown Protein	sp|O80933|SCL9_ARATH	Scarecrow-like protein 9
Solyc01g011190.1	Unknown Protein	sp|F4IP69|MIP3_ARATH	Sec1 family domain-containing protein MIP3
Solyc01g011180.1	Unknown Protein	sp|F4IP69|MIP3_ARATH	Sec1 family domain-containing protein MIP3
Solyc10g074530.1	Unknown Protein	sp|Q9SL48|SLY1_ARATH	SEC1 family transport protein SLY1
Solyc03g113310.1	Unknown Protein	sp|Q94KL7|SILD_FORIN	Secoisolariciresinol dehydrogenase (Fragment)
Solyc09g065530.1	Unknown Protein	sp|P56707|SMTA_ASTBI	Selenocysteine methyltransferase
Solyc05g015140.1	Unknown Protein	sp|Q9HC62|SENP2_HUMAN	Sentrin-specific protease 2
Solyc04g076150.2	Unknown Protein	sp|Q9C7D6|SCP17_ARATH	Serine carboxypeptidase-like 17
Solyc04g077690.2	Unknown Protein	sp|Q9C7Z9|SCP18_ARATH	Serine carboxypeptidase-like 18
Solyc06g083080.2	Unknown Protein	sp|Q8L7B2|SCP20_ARATH	Serine carboxypeptidase-like 20
Solyc03g098770.1	Unknown Protein	sp|P58514|SPI1_SOLTU	Serine protease inhibitor 1
Solyc03g114650.1	Unknown Protein	sp|Q9C9C0|SPPA1_ARATH	Serine protease SPPA, chloroplastic
Solyc10g047610.1	Unknown Protein	sp|Q9FYB7|RSZ32_ARATH	Serine/arginine-rich splicing factor RS2Z32
Solyc05g014360.1	Unknown Protein	sp|Q9LU89|2A5N_ARATH	Serine/threonine protein phosphatase 2A 59 kDa regulatory subunit B' eta isoform
Solyc03g118630.2	Unknown Protein	sp|Q6P4K6|S11IP_XENTR	Serine/threonine-protein kinase 11-interacting protein
Solyc05g013780.2	Unknown Protein	sp|P51567|AFC2_ARATH	Serine/threonine-protein kinase AFC2
Solyc02g086760.1	Unknown Protein	sp|Q9M3G7|ATM_ARATH	Serine/threonine-protein kinase ATM
Solyc03g095520.1	Unknown Protein	sp|Q39030|KPK2_ARATH	Serine/threonine-protein kinase AtPK2/AtPK19
Solyc09g047930.1	Unknown Protein	sp|Q01389|BCK1_YEAST	Serine/threonine-protein kinase BCK1/SLK1/SSP31
Solyc10g083620.1	Unknown Protein	sp|Q05609|CTR1_ARATH	Serine/threonine-protein kinase CTR1
Solyc06g068620.2	Unknown Protein	sp|Q551H4|FRAY2_DICDI	Serine/threonine-protein kinase fray2
Solyc06g083240.1	Unknown Protein	sp|P43294|MHK_ARATH	Serine/threonine-protein kinase MHK
Solyc09g065580.2	Unknown Protein	sp|A2ZMH2|NEK2_ORYSI	Serine/threonine-protein kinase Nek2
Solyc09g056440.1	Unknown Protein	sp|Q9LSF1|OXI1_ARATH	Serine/threonine-protein kinase OXI1
Solyc01g109090.2	Unknown Protein	sp|Q8BKX6|SMG1_MOUSE	Serine/threonine-protein kinase SMG1
Solyc07g021050.1	Unknown Protein	sp|Q9FR53|TOR_ARATH	Serine/threonine-protein kinase TOR
Solyc05g021590.1	Unknown Protein	sp|Q9FR53|TOR_ARATH	Serine/threonine-protein kinase TOR
Solyc03g062690.1	Unknown Protein	sp|Q9W2U4|PP4R2_DROME	Serine/threonine-protein phosphatase 4 regulatory subunit 2
Solyc03g095870.1	Unknown Protein	sp|Q505D1|ANR28_MOUSE	Serine/threonine-protein phosphatase 6 regulatory ankyrin repeat subunit A
Solyc06g075190.1	Unknown Protein	sp|Q5H9R7|PP6R3_HUMAN	Serine/threonine-protein phosphatase 6 regulatory subunit 3
Solyc09g066190.1	Unknown Protein	sp|Q9LNG5|PPP7L_ARATH	Serine/threonine-protein phosphatase 7 long form homolog
Solyc09g018930.1	Unknown Protein	sp|Q9LNG5|PPP7L_ARATH	Serine/threonine-protein phosphatase 7 long form homolog
Solyc05g041820.1	Unknown Protein	sp|Q9LNG5|PPP7L_ARATH	Serine/threonine-protein phosphatase 7 long form homolog
Solyc05g026100.1	Unknown Protein	sp|Q9LNG5|PPP7L_ARATH	Serine/threonine-protein phosphatase 7 long form homolog
Solyc05g024400.1	Unknown Protein	sp|Q9LNG5|PPP7L_ARATH	Serine/threonine-protein phosphatase 7 long form homolog
Solyc05g016100.1	Unknown Protein	sp|Q9LNG5|PPP7L_ARATH	Serine/threonine-protein phosphatase 7 long form homolog
Solyc05g015690.1	Unknown Protein	sp|Q9LNG5|PPP7L_ARATH	Serine/threonine-protein phosphatase 7 long form homolog
Solyc04g071550.2	Unknown Protein	sp|Q9LNG5|PPP7L_ARATH	Serine/threonine-protein phosphatase 7 long form homolog
Solyc03g046250.1	Unknown Protein	sp|Q9LNG5|PPP7L_ARATH	Serine/threonine-protein phosphatase 7 long form homolog
Solyc06g073990.1	Unknown Protein	sp|Q9SJF0|BSL2_ARATH	Serine/threonine-protein phosphatase BSL2
Solyc06g052020.2	Unknown Protein	sp|Q54LT8|STRAP_DICDI	Serine-threonine kinase receptor-associated protein
Solyc04g074650.2	Unknown Protein	sp|Q8RWT8|SYSM_ARATH	Serine--tRNA ligase, chloroplastic/mitochondrial
Solyc03g117610.1	Unknown Protein	sp|Q8GSM7|HST_TOBAC	Shikimate O-hydroxycinnamoyltransferase
Solyc08g082790.2	Unknown Protein	sp|P49964|SRP19_ORYSJ	Signal recognition particle 19 kDa protein
Solyc03g093980.1	Unknown Protein	sp|Q00004|SRP68_CANFA	Signal recognition particle subunit SRP68
Solyc03g116980.1	Unknown Protein	sp|Q9HFF5|PDS5_SCHPO	Sister chromatid cohesion protein pds5
Solyc09g037080.1	Unknown Protein	sp|O82265|SCC3_ARATH	Sister-chromatid cohesion protein 3
Solyc05g023610.1	Unknown Protein	sp|O82265|SCC3_ARATH	Sister-chromatid cohesion protein 3
Solyc05g021540.1	Unknown Protein	sp|O82265|SCC3_ARATH	Sister-chromatid cohesion protein 3
Solyc03g051670.1	Unknown Protein	sp|O82265|SCC3_ARATH	Sister-chromatid cohesion protein 3
Solyc03g082800.1	Unknown Protein	sp|Q5T750|XP32_HUMAN	Skin-specific protein 32
Solyc12g097040.1	Unknown Protein	sp|Q1ECS0|SMAP2_ARATH	Small acidic protein 2
Solyc03g098480.1	Unknown Protein	sp|A1XQR9|RUXE_PIG	Small nuclear ribonucleoprotein E
Solyc04g007810.1	Unknown Protein	sp|Q28658|SPRR3_RABIT	Small proline-rich protein 3
Solyc04g064580.1	Unknown Protein	sp|Q8L7M4|SDN5_ARATH	Small RNA degrading nuclease 5
Solyc09g009650.2	Unknown Protein	sp|Q9SI54|LSM7_ARATH	Sm-like protein LSM7
Solyc06g083950.1	Unknown Protein	sp|Q5YLM1|DGLA_RAT	Sn1-specific diacylglycerol lipase alpha
Solyc03g115480.1	Unknown Protein	sp|Q9S7P9|SNP33_ARATH	SNAP25 homologous protein SNAP33
Solyc07g066370.2	Unknown Protein	sp|O95295|SNAPN_HUMAN	SNARE-associated protein Snapin
Solyc08g062040.1	Unknown Protein	sp|F4I8S3|CLSY3_ARATH	SNF2 domain-containing protein CLASSY 3
Solyc09g010390.2	Unknown Protein	sp|Q9LFF9|IPYR4_ARATH	Soluble inorganic pyrophosphatase 4
Solyc01g112180.2	Unknown Protein	sp|Q94743|SORCN_SCHJA	Sorcin
Solyc06g053540.2	Unknown Protein	sp|O48661|SPD2_ARATH	Spermidine synthase 2
Solyc04g072210.2	Unknown Protein	sp|Q9AST3|SBH2_ARATH	Sphinganine C(4)-monooxygenase 2
Solyc05g015870.1	Unknown Protein	sp|Q9C509|SGPL_ARATH	Sphingosine-1-phosphate lyase
Solyc10g081100.1	Unknown Protein	sp|O57683|SF3B1_XENLA	Splicing factor 3B subunit 1
Solyc10g081080.1	Unknown Protein	sp|O57683|SF3B1_XENLA	Splicing factor 3B subunit 1
Solyc09g061870.1	Unknown Protein	sp|Q9M8Z7|U80A2_ARATH	Sterol 3-beta-glucosyltransferase UGT80A2
Solyc01g104420.1	Unknown Protein	sp|Q9XIG1|U80B1_ARATH	Sterol 3-beta-glucosyltransferase UGT80B1
Solyc05g050740.2	Unknown Protein	sp|Q9FLQ0|STGL2_ARATH	Stigma-specific STIG1-like protein 2
Solyc06g073250.1	Unknown Protein	sp|Q9C6T5|STGL3_ARATH	Stigma-specific STIG1-like protein 3
Solyc07g040700.1	Unknown Protein	sp|O48791|SCAB1_ARATH	Stomatal closure-related actin-binding protein 1
Solyc05g017840.2	Unknown Protein	sp|O48791|SCAB1_ARATH	Stomatal closure-related actin-binding protein 1
Solyc02g088370.1	Unknown Protein	sp|Q9UJZ1|STML2_HUMAN	Stomatin-like protein 2, mitochondrial
Solyc12g040780.1	Unknown Protein	sp|A2R7P5|NST1_ASPNC	Stress response protein nst1
Solyc05g023790.1	Unknown Protein	sp|A2R7P5|NST1_ASPNC	Stress response protein nst1
Solyc01g088040.2	Unknown Protein	sp|Q5CT62|SLX1_CRYPI	Structure-specific endonuclease subunit SLX1 homolog
Solyc09g014620.2	Unknown Protein	sp|Q9FLV9|SLAH3_ARATH	S-type anion channel SLAH3
Solyc10g084330.1	Unknown Protein	sp|O65351|SBT17_ARATH	Subtilisin-like protease SBT1.7
Solyc02g092690.1	Unknown Protein	sp|O65351|SBT17_ARATH	Subtilisin-like protease SBT1.7
Solyc03g078210.2	Unknown Protein	sp|F4HYR6|SBT24_ARATH	Subtilisin-like protease SBT2.4
Solyc08g077870.2	Unknown Protein	sp|O64481|SBT25_ARATH	Subtilisin-like protease SBT2.5
Solyc10g086630.1	Unknown Protein	sp|Q9ZSP5|AIR3_ARATH	Subtilisin-like protease SBT5.3
Solyc05g013620.1	Unknown Protein	sp|Q9ZSP5|AIR3_ARATH	Subtilisin-like protease SBT5.3
Solyc12g088900.1	Unknown Protein	sp|Q9SX77|SDH5_ARATH	Succinate dehydrogenase subunit 5, mitochondrial
Solyc11g071790.1	Unknown Protein	sp|Q941A6|SDH6_ARATH	Succinate dehydrogenase subunit 6, mitochondrial
Solyc01g097020.2	Unknown Protein	sp|Q9SKE0|SDH8_ARATH	Succinate dehydrogenase subunit 8, mitochondrial
Solyc08g080350.1	Unknown Protein	sp|P23586|STP1_ARATH	Sugar transport protein 1
Solyc01g086770.1	Unknown Protein	sp|Q9LT15|STP10_ARATH	Sugar transport protein 10
Solyc06g084170.2	Unknown Protein	sp|Q9SV13|SUT31_ARATH	Sulfate transporter 3.1
Solyc03g062900.2	Unknown Protein	sp|O49044|SODC2_MESCR	Superoxide dismutase [Cu-Zn] 2
Solyc07g066360.1	Unknown Protein	sp|Q960T2|SAP47_DROME	Synapse-associated protein of 47 kDa
Solyc10g081860.1	Unknown Protein	sp|Q9ZSD4|SY121_ARATH	Syntaxin-121
Solyc04g078150.2	Unknown Protein	sp|Q946Y7|SYP61_ARATH	Syntaxin-61
Solyc02g082710.2	Unknown Protein	sp|Q5R6K7|WRB_PONAB	Tail-anchored protein insertion receptor WRB
Solyc11g071540.1	Unknown Protein	sp|Q5XVF0|MEE12_ARATH	TATA box-binding protein-associated factor RNA polymerase I subunit B
Solyc09g007120.2	Unknown Protein	sp|Q5XVF0|MEE12_ARATH	TATA box-binding protein-associated factor RNA polymerase I subunit B
Solyc03g058480.1	Unknown Protein	sp|Q9CXF4|TBC15_MOUSE	TBC1 domain family member 15
Solyc01g106930.2	Unknown Protein	sp|Q8VWK4|TRB1_ARATH	Telomere repeat-binding factor 1
Solyc03g114490.1	Unknown Protein	sp|Q9SUD4|TET7_ARATH	Tetraspanin-7
Solyc06g069350.1	Unknown Protein	sp|Q8S8Q6|TET8_ARATH	Tetraspanin-8
Solyc10g084870.1	Unknown Protein	sp|Q53MB8|TLPH_ORYSJ	Thaumatin-like protein
Solyc03g115880.1	Unknown Protein	sp|Q9XFI1|TRL12_ARATH	Thioredoxin-like 1-2, chloroplastic
Solyc03g121490.2	Unknown Protein	sp|Q8LEK4|TRL21_ARATH	Thioredoxin-like 2-1, chloroplastic
Solyc03g098340.2	Unknown Protein	sp|F4JRR5|TTL_ARATH	TITAN-like protein
Solyc06g065160.1	Unknown Protein	sp|Q40392|TMVRN_NICGU	TMV resistance protein N
Solyc05g024380.1	Unknown Protein	sp|Q40392|TMVRN_NICGU	TMV resistance protein N
Solyc01g102860.2	Unknown Protein	sp|Q40392|TMVRN_NICGU	TMV resistance protein N
Solyc02g070860.2	Unknown Protein	sp|Q402F4|TOM1_TOBAC	Tobamovirus multiplication protein 1
Solyc03g117390.1	Unknown Protein	sp|Q0WV90|TPR1_ARATH	Topless-related protein 1
Solyc03g097540.1	Unknown Protein	sp|Q1G3T1|TDL1_ARATH	TPD1 protein homolog 1
Solyc06g065860.2	Unknown Protein	sp|Q9FY61|TR120_ARATH	Trafficking protein particle complex II-specific subunit 120 homolog
Solyc04g072430.1	Unknown Protein	sp|Q86SZ2|TPC6B_HUMAN	Trafficking protein particle complex subunit 6B
Solyc04g076690.2	Unknown Protein	sp|Q3UDK1|TRAD1_MOUSE	TRAF-type zinc finger domain-containing protein 1
Solyc06g076490.2	Unknown Protein	sp|P83941|ELOC_RAT	Transcription elongation factor B polypeptide 1
Solyc01g107500.2	Unknown Protein	sp|Q9LT67|BH113_ARATH	Transcription factor bHLH113
Solyc09g098140.2	Unknown Protein	sp|Q8H102|BH128_ARATH	Transcription factor bHLH128
Solyc01g105700.2	Unknown Protein	sp|Q9FY69|BH143_ARATH	Transcription factor bHLH143
Solyc05g014600.1	Unknown Protein	sp|Q2HIV9|BH035_ARATH	Transcription factor bHLH35
Solyc03g095990.1	Unknown Protein	sp|Q9XEF0|BH051_ARATH	Transcription factor bHLH51
Solyc09g057720.1	Unknown Protein	sp|Q9SRT2|BH062_ARATH	Transcription factor bHLH62
Solyc02g091450.2	Unknown Protein	sp|Q9C707|BH083_ARATH	Transcription factor bHLH83
Solyc09g018140.1	Unknown Protein	sp|Q9FXA3|BH095_ARATH	Transcription factor bHLH95
Solyc05g055250.2	Unknown Protein	sp|Q8S9H7|DIV_ANTMA	Transcription factor DIVARICATA
Solyc04g081380.1	Unknown Protein	sp|Q9FV70|E2FC_ARATH	Transcription factor E2FC
Solyc09g011180.1	Unknown Protein	sp|P0C7P8|LHWL1_ARATH	Transcription factor EMB1444
Solyc09g090390.1	Unknown Protein	sp|Q84XV2|GTE1_ARATH	Transcription factor GTE1
Solyc01g106290.2	Unknown Protein	sp|Q7Y214|GTE7_ARATH	Transcription factor GTE7
Solyc02g093890.1	Unknown Protein	sp|Q9LK27|GTE8_ARATH	Transcription factor GTE8
Solyc08g076110.2	Unknown Protein	sp|P23922|HBP1A_WHEAT	Transcription factor HBP-1a
Solyc06g076380.1	Unknown Protein	sp|Q9SNB4|PCL1_ARATH	Transcription factor LUX
Solyc10g086300.1	Unknown Protein	sp|Q9FNV9|MY113_ARATH	Transcription factor MYB113
Solyc08g078350.1	Unknown Protein	sp|Q2V9B0|MY1R1_SOLTU	Transcription factor MYB1R1
Solyc03g121750.1	Unknown Protein	sp|Q9SPG3|MYB26_ARATH	Transcription factor MYB26
Solyc10g083910.1	Unknown Protein	sp|Q9LX82|MYB48_ARATH	Transcription factor MYB48
Solyc03g112400.1	Unknown Protein	sp|Q8LPH6|MYB86_ARATH	Transcription factor MYB86
Solyc08g076940.1	Unknown Protein	sp|Q39204|MYC2_ARATH	Transcription factor MYC2
Solyc07g056360.1	Unknown Protein	sp|Q9SJH0|PAR1_ARATH	Transcription factor PAR1
Solyc01g102310.2	Unknown Protein	sp|O80536|PIF3_ARATH	Transcription factor PIF3
Solyc01g109680.2	Unknown Protein	sp|Q58FS3|RAD_ANTMA	Transcription factor RADIALIS
Solyc06g069270.1	Unknown Protein	sp|A1YKT1|TCP18_ARATH	Transcription factor TCP18
Solyc05g012850.2	Unknown Protein	sp|Q8LPR5|TCP4_ARATH	Transcription factor TCP4
Solyc06g069630.2	Unknown Protein	sp|Q8GZ38|UNE10_ARATH	Transcription factor UNE10
Solyc03g115550.2	Unknown Protein	sp|Q8GZ38|UNE10_ARATH	Transcription factor UNE10
Solyc06g076420.1	Unknown Protein	sp|Q9USU9|TOA1_SCHPO	Transcription initiation factor IIA large subunit
Solyc09g082090.1	Unknown Protein	sp|F4I8R6|OFP12_ARATH	Transcription repressor OFP12
Solyc10g083080.1	Unknown Protein	sp|Q9SVD5|OFP18_ARATH	Transcription repressor OFP18
Solyc09g061300.1	Unknown Protein	sp|O48847|LUH_ARATH	Transcriptional corepressor LEUNIG_HOMOLOG
Solyc06g059770.1	Unknown Protein	sp|Q8W234|SEUSS_ARATH	Transcriptional corepressor SEUSS
Solyc07g045560.1	Unknown Protein	sp|Q9FKH1|SAP_ARATH	Transcriptional regulator STERILE APETALA
Solyc06g083970.1	Unknown Protein	sp|Q38895|SUP_ARATH	Transcriptional regulator SUPERMAN
Solyc05g041480.1	Unknown Protein	sp|Q18297|TRPA1_CAEEL	Transient receptor potential cation channel subfamily A member 1 homolog
Solyc02g094450.2	Unknown Protein	sp|P23438|SSRB_CANFA	Translocon-associated protein subunit beta
Solyc03g033650.2	Unknown Protein	sp|Q91WU4|TMCO4_MOUSE	Transmembrane and coiled-coil domain-containing protein 4
Solyc01g102460.2	Unknown Protein	sp|Q3UFJ6|T184A_MOUSE	Transmembrane protein 184A
Solyc12g009100.1	Unknown Protein	sp|Q5U1Y0|TM192_RAT	Transmembrane protein 192
Solyc11g011220.1	Unknown Protein	sp|A0JMW6|T214A_XENLA	Transmembrane protein 214-A
Solyc09g018680.1	Unknown Protein	sp|Q6PGS5|TM56B_XENLA	Transmembrane protein 56-B
Solyc03g113290.2	Unknown Protein	sp|Q55EF8|Y9096_DICDI	Transmembrane protein DDB_G0269096
Solyc08g041710.2	Unknown Protein	sp|Q54DS3|Y2058_DICDI	Transmembrane protein DDB_G0292058
Solyc02g094620.1	Unknown Protein	sp|Q9Y5L0|TNPO3_HUMAN	Transportin-3
Solyc05g016490.1	Unknown Protein	sp|Q7LHG5|YI31B_YEAST	Transposon Ty3-I Gag-Pol polyprotein
Solyc06g064530.1	Unknown Protein	sp|B6VJS4|ROMT_VITVI	Trans-resveratrol di-O-methyltransferase
Solyc04g082100.1	Unknown Protein	sp|Q4KM92|TRUA_RAT	tRNA pseudouridine synthase A, mitochondrial
Solyc05g055620.1	Unknown Protein	sp|Q8W4K1|TYW23_ARATH	tRNA wybutosine-synthesizing protein 2/3/4
Solyc06g075380.1	Unknown Protein	sp|Q9M1E8|SEN21_ARATH	tRNA-splicing endonuclease subunit Sen2-1
Solyc03g096230.1	Unknown Protein	sp|Q8C2A2|SEN54_MOUSE	tRNA-splicing endonuclease subunit Sen54
Solyc06g083510.2	Unknown Protein	sp|Q9LHT0|TRNHF_ARATH	Tropinone reductase homolog At5g06060
Solyc03g112480.1	Unknown Protein	sp|Q94A02|TAR2_ARATH	Tryptophan aminotransferase-related protein 2
Solyc04g071460.1	Unknown Protein	sp|Q75HX5|TLP8_ORYSJ	Tubby-like F-box protein 8
Solyc02g087890.2	Unknown Protein	sp|P33629|TBA_PRUDU	Tubulin alpha chain
Solyc07g017330.1	Unknown Protein	sp|Q9ZWJ9|ARR2_ARATH	Two-component response regulator ARR2
Solyc03g081290.1	Unknown Protein	sp|Q6LA42|APRR5_ARATH	Two-component response regulator-like APRR5
Solyc08g068080.2	Unknown Protein	sp|Q67XG0|GLB3_ARATH	Two-on-two hemoglobin-3
Solyc09g065490.1	Unknown Protein	sp|Q8GTS0|IP5P4_ARATH	Type I inositol polyphosphate 5-phosphatase 4
Solyc02g087440.2	Unknown Protein	sp|Q0WT19|IP5P8_ARATH	Type I inositol polyphosphate 5-phosphatase 8
Solyc08g068740.1	Unknown Protein	sp|Q9SMB8|THT11_TOBAC	Tyramine N-feruloyltransferase 4/11
Solyc01g110840.2	Unknown Protein	sp|Q8RWV8|U1165_ARATH	U11/U12 small nuclear ribonucleoprotein 65 kDa protein
Solyc04g077700.1	Unknown Protein	sp|O60161|UTP4_SCHPO	U3 small nucleolar RNA-associated protein 4
Solyc03g059110.1	Unknown Protein	sp|Q96DI7|SNR40_HUMAN	U5 small nuclear ribonucleoprotein 40 kDa protein
Solyc08g075560.1	Unknown Protein	sp|Q8LEE7|AOX3_ARATH	Ubiquinol oxidase 3, mitochondrial
Solyc05g055110.2	Unknown Protein	sp|Q9FPT1|UBP12_ARATH	Ubiquitin carboxyl-terminal hydrolase 12
Solyc06g073850.1	Unknown Protein	sp|Q84WU2|UBP13_ARATH	Ubiquitin carboxyl-terminal hydrolase 13
Solyc09g018000.1	Unknown Protein	sp|Q9FPS7|UBP20_ARATH	Ubiquitin carboxyl-terminal hydrolase 20
Solyc09g015590.1	Unknown Protein	sp|Q9FPS7|UBP20_ARATH	Ubiquitin carboxyl-terminal hydrolase 20
Solyc01g105250.1	Unknown Protein	sp|Q8LAM0|UBP4_ARATH	Ubiquitin carboxyl-terminal hydrolase 4
Solyc09g018740.1	Unknown Protein	sp|Q9Y5K5|UCHL5_HUMAN	Ubiquitin carboxyl-terminal hydrolase isozyme L5
Solyc03g032170.1	Unknown Protein	sp|Q9SII8|DSK2B_ARATH	Ubiquitin domain-containing protein DSK2b
Solyc01g110420.1	Unknown Protein	sp|Q9ES53|UFD1_RAT	Ubiquitin fusion degradation protein 1 homolog
Solyc06g053230.2	Unknown Protein	sp|P51423|RL40_BRARP	Ubiquitin-60S ribosomal protein L40
Solyc05g050240.2	Unknown Protein	sp|P35133|UBC10_ARATH	Ubiquitin-conjugating enzyme E2 10
Solyc06g071010.2	Unknown Protein	sp|P35130|UBC2_MEDSA	Ubiquitin-conjugating enzyme E2 2
Solyc03g123670.2	Unknown Protein	sp|Q9SHI7|UBC34_ARATH	Ubiquitin-conjugating enzyme E2 34
Solyc09g009730.1	Unknown Protein	sp|Q42540|UBC7_ARATH	Ubiquitin-conjugating enzyme E2 7
Solyc10g083130.1	Unknown Protein	sp|Q9SVD7|UEV1D_ARATH	Ubiquitin-conjugating enzyme E2 variant 1D
Solyc09g047850.1	Unknown Protein	sp|Q8VZ52|ATG10_ARATH	Ubiquitin-like-conjugating enzyme ATG10
Solyc03g083860.1	Unknown Protein	sp|Q94F30|ESD4_ARATH	Ubiquitin-like-specific protease ESD4
Solyc06g076070.1	Unknown Protein	sp|Q9SNC6|PUB13_ARATH	U-box domain-containing protein 13
Solyc09g018250.2	Unknown Protein	sp|Q9LZW3|PUB16_ARATH	U-box domain-containing protein 16
Solyc05g015080.1	Unknown Protein	sp|Q9C7G1|PUB45_ARATH	U-box domain-containing protein 45
Solyc05g052230.1	Unknown Protein	sp|Q6DBN5|PUB62_ARATH	U-box domain-containing protein 62
Solyc03g070370.1	Unknown Protein	sp|Q2QS13|UGDH5_ORYSJ	UDP-glucose 6-dehydrogenase 5
Solyc10g085270.1	Unknown Protein	sp|U3UA11|UGT7_CATRO	UDP-glucose iridoid glucosyltransferase
Solyc10g085260.1	Unknown Protein	sp|U3UA11|UGT7_CATRO	UDP-glucose iridoid glucosyltransferase
Solyc06g076580.1	Unknown Protein	sp|U3UA11|UGT7_CATRO	UDP-glucose iridoid glucosyltransferase
Solyc07g043040.1	Unknown Protein	sp|Q9LML7|U71C3_ARATH	UDP-glycosyltransferase 71C3
Solyc10g085890.1	Unknown Protein	sp|Q9SCP6|U73D1_ARATH	UDP-glycosyltransferase 73D1
Solyc03g078820.1	Unknown Protein	sp|Q9M052|U76F1_ARATH	UDP-glycosyltransferase 76F1
Solyc01g066530.1	Unknown Protein	sp|Q11GS6|MURC_CHESB	UDP-N-acetylmuramate--L-alanine ligase
Solyc05g012810.1	Unknown Protein	sp|Q1IKG8|MURD_KORVE	UDP-N-acetylmuramoylalanine--D-glutamate ligase
Solyc05g018640.2	Unknown Protein	sp|Q9FN03|UVR8_ARATH	Ultraviolet-B receptor UVR8
Solyc03g083620.1	Unknown Protein	sp|O24464|KCY_PRUAR	UMP-CMP kinase
Solyc03g080030.2	Unknown Protein	sp|Q8LG53|UN932_ARATH	UNC93-like protein 2
Solyc03g095630.1	Unknown Protein	sp|Q9ASX5|Y5520_ARATH	Uncharacterized aarF domain-containing protein kinase At5g05200, chloroplastic
Solyc10g011960.1	Unknown Protein	sp|Q55EQ3|Y9086_DICDI	Uncharacterized abhydrolase domain-containing protein DDB_G0269086
Solyc05g052660.1	Unknown Protein	sp|Q9SND9|Y3028_ARATH	Uncharacterized acetyltransferase At3g50280
Solyc01g107060.2	Unknown Protein	sp|Q9SND9|Y3028_ARATH	Uncharacterized acetyltransferase At3g50280
Solyc09g008970.1	Unknown Protein	sp|O94336|YHM3_SCHPO	Uncharacterized FCP1 homology domain-containing protein C1271.03c
Solyc02g090700.2	Unknown Protein	sp|Q8GUM4|Y3739_ARATH	Uncharacterized membrane protein At3g27390
Solyc03g060520.1	Unknown Protein	sp|O31634|YJCL_BACSU	Uncharacterized membrane protein YjcL
Solyc05g042060.1	Unknown Protein	sp|Q04835|YM87_YEAST	Uncharacterized membrane protein YMR253C
Solyc09g042230.1	Unknown Protein	sp|P92520|M820_ARATH	Uncharacterized mitochondrial protein AtMg00820
Solyc11g063590.1	Unknown Protein	sp|P92528|M910_ARATH	Uncharacterized mitochondrial protein AtMg00910
Solyc00g025300.1	Unknown Protein	sp|P92535|M1010_ARATH	Uncharacterized mitochondrial protein AtMg01010
Solyc09g056300.1	Unknown Protein	sp|P92543|M1110_ARATH	Uncharacterized mitochondrial protein AtMg01110
Solyc09g056120.1	Unknown Protein	sp|P92543|M1110_ARATH	Uncharacterized mitochondrial protein AtMg01110
Solyc01g058410.1	Unknown Protein	sp|P92559|M1280_ARATH	Uncharacterized mitochondrial protein AtMg01280
Solyc01g095060.2	Unknown Protein	sp|Q8GUH2|Y1015_ARATH	Uncharacterized protein At1g01500
Solyc09g066500.2	Unknown Protein	sp|Q681Q7|Y1390_ARATH	Uncharacterized protein At1g03900
Solyc10g085080.1	Unknown Protein	sp|Q8W486|Y1491_ARATH	Uncharacterized protein At1g04910
Solyc03g077990.1	Unknown Protein	sp|Q8W486|Y1491_ARATH	Uncharacterized protein At1g04910
Solyc03g094130.1	Unknown Protein	sp|Q3E6Y3|Y1869_ARATH	Uncharacterized protein At1g28695
Solyc06g072850.1	Unknown Protein	sp|P59278|Y1745_ARATH	Uncharacterized protein At1g51745
Solyc02g036460.2	Unknown Protein	sp|Q5XVH5|Y1710_ARATH	Uncharacterized protein At1g65710
Solyc10g005020.2	Unknown Protein	sp|Q6NLC8|Y1648_ARATH	Uncharacterized protein At1g66480
Solyc05g008220.2	Unknown Protein	sp|Q6NLC8|Y1648_ARATH	Uncharacterized protein At1g66480
Solyc05g008210.2	Unknown Protein	sp|Q6NLC8|Y1648_ARATH	Uncharacterized protein At1g66480
Solyc00g080750.2	Unknown Protein	sp|Q6NLC8|Y1648_ARATH	Uncharacterized protein At1g66480
Solyc04g008560.2	Unknown Protein	sp|Q56XX3|Y2215_ARATH	Uncharacterized protein At2g02148
Solyc11g006750.1	Unknown Protein	sp|Q9ZUX4|UMP2_ARATH	Uncharacterized protein At2g27730, mitochondrial
Solyc03g117090.2	Unknown Protein	sp|Q8W487|YB95_ARATH	Uncharacterized protein At2g39795, mitochondrial
Solyc09g010710.2	Unknown Protein	sp|Q6DR24|Y3795_ARATH	Uncharacterized protein At3g17950
Solyc03g005030.2	Unknown Protein	sp|Q9LK32|Y3721_ARATH	Uncharacterized protein At3g27210
Solyc06g036340.2	Unknown Protein	sp|Q0WMN5|Y3913_ARATH	Uncharacterized protein At3g49140
Solyc03g007590.2	Unknown Protein	sp|Q0WMN5|Y3913_ARATH	Uncharacterized protein At3g49140
Solyc10g047960.1	Unknown Protein	sp|Q9M2Y6|Y3972_ARATH	Uncharacterized protein At3g49720
Solyc03g083060.2	Unknown Protein	sp|Q9M160|Y4095_ARATH	Uncharacterized protein At4g00950
Solyc01g096080.2	Unknown Protein	sp|Q9M160|Y4095_ARATH	Uncharacterized protein At4g00950
Solyc09g062960.2	Unknown Protein	sp|Q8LFD5|Y4323_ARATH	Uncharacterized protein At4g13230
Solyc10g005570.1	Unknown Protein	sp|Q93W28|Y4554_ARATH	Uncharacterized protein At4g15545
Solyc02g077210.1	Unknown Protein	sp|P16128|Y4849_ARATH	Uncharacterized protein At4g18490
Solyc12g008810.1	Unknown Protein	sp|Q94K18|Y4966_ARATH	Uncharacterized protein At4g29660
Solyc04g072420.1	Unknown Protein	sp|Q84WN0|Y4920_ARATH	Uncharacterized protein At4g37920, chloroplastic
Solyc11g010620.1	Unknown Protein	sp|P0CB23|Y4862_ARATH	Uncharacterized protein At4g38062
Solyc10g047540.1	Unknown Protein	sp|P0CB23|Y4862_ARATH	Uncharacterized protein At4g38062
Solyc01g105790.1	Unknown Protein	sp|P0CB24|Y4865_ARATH	Uncharacterized protein At4g38065
Solyc09g015430.2	Unknown Protein	sp|Q9M015|Y5161_ARATH	Uncharacterized protein At5g01610
Solyc01g103310.2	Unknown Protein	sp|Q9FT92|Y5843_ARATH	Uncharacterized protein At5g08430
Solyc01g103260.2	Unknown Protein	sp|Q9FT92|Y5843_ARATH	Uncharacterized protein At5g08430
Solyc04g051710.1	Unknown Protein	sp|Q8L8Q8|Y5486_ARATH	Uncharacterized protein At5g64816
Solyc02g078720.2	Unknown Protein	sp|Q9LSK9|Y5566_ARATH	Uncharacterized protein At5g65660
Solyc01g086860.2	Unknown Protein	sp|Q9UTC2|YIDH_SCHPO	Uncharacterized protein C227.17c
Solyc03g064040.1	Unknown Protein	sp|Q8C1A9|CD029_MOUSE	Uncharacterized protein C4orf29 homolog
Solyc09g089960.1	Unknown Protein	sp|Q5UNY4|YL728_MIMIV	Uncharacterized protein L728
Solyc07g052680.1	Unknown Protein	sp|Q0J9V6|Y4294_ORYSJ	Uncharacterized protein Os04g0629400
Solyc08g068930.2	Unknown Protein	sp|Q55680|Y005_SYNY3	Uncharacterized protein sll0005
Solyc12g099150.1	Unknown Protein	sp|Q49KT9|YCF68_EUCGG	Uncharacterized protein ycf68
Solyc11g021160.1	Unknown Protein	sp|Q6ENQ5|YCF68_SACOF	Uncharacterized protein ycf68
Solyc03g058270.1	Unknown Protein	sp|Q49KT9|YCF68_EUCGG	Uncharacterized protein ycf68
Solyc02g011880.1	Unknown Protein	sp|Q49KT9|YCF68_EUCGG	Uncharacterized protein ycf68
Solyc03g119310.2	Unknown Protein	sp|O14099|YERG_SCHPO	Uncharacterized RING finger protein C2F3.16
Solyc03g097220.1	Unknown Protein	sp|Q55480|YZ37_SYNY3	Uncharacterized sugar kinase slr0537
Solyc05g023980.1	Unknown Protein	sp|P93312|YMF16_ARATH	Uncharacterized tatC-like protein ymf16
Solyc05g017910.1	Unknown Protein	sp|O29470|Y788_ARCFU	Uncharacterized transporter AF_0788
Solyc05g054280.1	Unknown Protein	sp|Q8LGG8|USPAL_ARATH	Universal stress protein A-like protein
Solyc09g031910.1	Unknown Protein	sp|P85192|UP1_HELAN	Unknown protein 1
Solyc06g054470.1	Unknown Protein	sp|Q6GNT2|CL049_XENLA	UPF0454 protein C12orf49 homolog
Solyc04g074970.2	Unknown Protein	sp|Q7QBJ0|U483_ANOGA	UPF0483 protein AGAP003155
Solyc04g050200.1	Unknown Protein	sp|A2Z9A6|U496D_ORYSI	UPF0496 protein 4
Solyc01g087980.2	Unknown Protein	sp|A2Z9A6|U496D_ORYSI	UPF0496 protein 4
Solyc01g016580.1	Unknown Protein	sp|Q9SYZ7|U496A_ARATH	UPF0496 protein At4g34320
Solyc02g092520.1	Unknown Protein	sp|Q54II8|U553_DICDI	UPF0553 protein
Solyc03g005110.2	Unknown Protein	sp|Q9SRX1|Y1277_ARATH	UPF0725 protein At1g02770
Solyc05g054850.1	Unknown Protein	sp|Q6DRC3|CU059_DANRE	UPF0769 protein C21orf59 homolog
Solyc05g050450.1	Unknown Protein	sp|P47082|AVT1_YEAST	Vacuolar amino acid transporter 1
Solyc01g104790.2	Unknown Protein	sp|Q9M2C0|VITH4_ARATH	Vacuolar iron transporter homolog 4
Solyc05g044620.1	Unknown Protein	sp|Q0P5W1|VPS8_MOUSE	Vacuolar protein sorting-associated protein 8 homolog
Solyc04g081700.2	Unknown Protein	sp|P49047|VPEA_ARATH	Vacuolar-processing enzyme alpha-isozyme
Solyc09g015680.1	Unknown Protein	sp|P93026|VSR1_ARATH	Vacuolar-sorting receptor 1
Solyc09g098530.2	Unknown Protein	sp|Q9DCQ3|GOT1A_MOUSE	Vesicle transport protein GOT1A
Solyc09g090880.1	Unknown Protein	sp|Q6QD59|SEC20_MOUSE	Vesicle transport protein SEC20
Solyc05g013060.2	Unknown Protein	sp|Q9SEL5|VTI12_ARATH	Vesicle transport v-SNARE 12
Solyc01g101200.2	Unknown Protein	sp|Q9XJ32|VTSS1_SOLTU	Vetispiradiene synthase 1
Solyc09g031960.1	Unknown Protein	sp|O81645|VILI3_ARATH	Villin-3
Solyc05g018400.1	Unknown Protein	sp|Q9LHF5|VIL1_ARATH	VIN3-like protein 1
Solyc04g082380.2	Unknown Protein	sp|Q70PR7|VINSY_RAUSE	Vinorine synthase
Solyc02g068470.1	Unknown Protein	sp|Q9LIE6|VQ22_ARATH	VQ motif-containing protein 22
Solyc09g008750.1	Unknown Protein	sp|Q9SZG3|VQ29_ARATH	VQ motif-containing protein 29
Solyc06g063350.1	Unknown Protein	sp|P09469|VATA_DAUCA	V-type proton ATPase catalytic subunit A
Solyc06g075430.1	Unknown Protein	sp|Q8RWZ7|VHAA1_ARATH	V-type proton ATPase subunit a1
Solyc03g097810.1	Unknown Protein	sp|Q9SDS7|VATC_ARATH	V-type proton ATPase subunit C
Solyc09g015250.1	Unknown Protein	sp|Q9LMN7|WAK5_ARATH	Wall-associated receptor kinase 5
Solyc05g017790.1	Unknown Protein	sp|Q8VYA3|WAKLJ_ARATH	Wall-associated receptor kinase-like 10
Solyc02g090120.1	Unknown Protein	sp|Q8RY67|WAKLO_ARATH	Wall-associated receptor kinase-like 14
Solyc04g071450.2	Unknown Protein	sp|Q6NMB7|WTR7_ARATH	WAT1-related protein At1g43650
Solyc10g081000.1	Unknown Protein	sp|Q9FL41|WTR38_ARATH	WAT1-related protein At5g07050
Solyc03g114700.1	Unknown Protein	sp|O13046|WDHD1_XENLA	WD repeat and HMG-box DNA-binding protein 1
Solyc05g025520.1	Unknown Protein	sp|Q9H7D7|WDR26_HUMAN	WD repeat-containing protein 26
Solyc09g018540.1	Unknown Protein	sp|Q54S79|WDR3_DICDI	WD repeat-containing protein 3 homolog
Solyc09g010730.1	Unknown Protein	sp|Q9XSC3|WDR44_BOVIN	WD repeat-containing protein 44
Solyc03g082880.1	Unknown Protein	sp|Q9XSC3|WDR44_BOVIN	WD repeat-containing protein 44
Solyc04g081420.2	Unknown Protein	sp|F4I0N3|Y1572_ARATH	WEB family protein At1g75720
Solyc02g083920.1	Unknown Protein	sp|Q9SD24|Y3122_ARATH	WEB family protein At3g51220
Solyc03g097200.2	Unknown Protein	sp|Q9LFE4|Y5673_ARATH	WEB family protein At5g16730, chloroplastic
Solyc09g074840.2	Unknown Protein	sp|Q8L4H0|WEE1_ARATH	Wee1-like protein kinase
Solyc08g078630.2	Unknown Protein	sp|Q84LH3|WEX_ARATH	Werner Syndrome-like exonuclease
Solyc01g103470.2	Unknown Protein	sp|Q84LH3|WEX_ARATH	Werner Syndrome-like exonuclease
Solyc01g100690.2	Unknown Protein	sp|Q84LH3|WEX_ARATH	Werner Syndrome-like exonuclease
Solyc09g014950.1	Unknown Protein	sp|P20144|WUN1_SOLTU	Wound-induced protein 1
Solyc06g071170.2	Unknown Protein	sp|Q9Y2W2|WBP11_HUMAN	WW domain-binding protein 11
Solyc08g080980.2	Unknown Protein	sp|Q7XJ98|KATAM_ARATH	Xyloglucan galactosyltransferase KATAMARI1
Solyc08g079050.1	Unknown Protein	sp|Q8H038|KATAM_ORYSJ	Xyloglucan galactosyltransferase KATAMARI1 homolog
Solyc03g063070.1	Unknown Protein	sp|O80813|YC20L_ARATH	Ycf20-like protein
Solyc05g032860.1	Unknown Protein	sp|Q91YT7|YTHD2_MOUSE	YTH domain-containing family protein 2
Solyc03g096210.1	Unknown Protein	sp|Q9ZSK5|ZOG_PHALU	Zeatin O-glucosyltransferase
Solyc10g079940.1	Unknown Protein	sp|P56725|ZOX_PHAVU	Zeatin O-xylosyltransferase
Solyc05g050410.2	Unknown Protein	sp|Q10M00|C3H22_ORYSJ	Zinc finger CCCH domain-containing protein 22
Solyc09g014650.1	Unknown Protein	sp|Q10EL1|C3H24_ORYSJ	Zinc finger CCCH domain-containing protein 24
Solyc05g043290.1	Unknown Protein	sp|Q10EL1|C3H24_ORYSJ	Zinc finger CCCH domain-containing protein 24
Solyc05g043230.1	Unknown Protein	sp|Q10EL1|C3H24_ORYSJ	Zinc finger CCCH domain-containing protein 24
Solyc05g041730.1	Unknown Protein	sp|Q10EL1|C3H24_ORYSJ	Zinc finger CCCH domain-containing protein 24
Solyc05g052560.1	Unknown Protein	sp|Q9XEE6|C3H29_ARATH	Zinc finger CCCH domain-containing protein 29
Solyc00g007330.1	Unknown Protein	sp|Q7XM16|C3H30_ORYSJ	Zinc finger CCCH domain-containing protein 30
Solyc03g116430.1	Unknown Protein	sp|Q9LT81|C3H39_ARATH	Zinc finger CCCH domain-containing protein 39
Solyc12g040250.1	Unknown Protein	sp|Q6YYC0|C3H55_ORYSJ	Zinc finger CCCH domain-containing protein 55
Solyc02g084080.1	Unknown Protein	sp|Q56XU4|C3H6_ARATH	Zinc finger CCCH domain-containing protein 6
Solyc00g284510.1	Unknown Protein	sp|Q56XU4|C3H6_ARATH	Zinc finger CCCH domain-containing protein 6
Solyc04g058010.2	Unknown Protein	sp|Q3ED78|C3H7_ARATH	Zinc finger CCCH domain-containing protein 7
Solyc05g045700.1	Unknown Protein	sp|Q3U2E2|ZMYM5_MOUSE	Zinc finger MYM-type protein 5
Solyc06g068420.1	Unknown Protein	sp|Q39262|ZFP3_ARATH	Zinc finger protein 3
Solyc02g088680.1	Unknown Protein	sp|Q96LW1|Z354B_HUMAN	Zinc finger protein 354B
Solyc01g107440.2	Unknown Protein	sp|Q39266|ZFP7_ARATH	Zinc finger protein 7
Solyc02g089510.2	Unknown Protein	sp|O50055|COL1_ARATH	Zinc finger protein CONSTANS-LIKE 1
Solyc05g046050.1	Unknown Protein	sp|Q9LJ44|COL12_ARATH	Zinc finger protein CONSTANS-LIKE 12
Solyc05g024020.1	Unknown Protein	sp|O22800|COL14_ARATH	Zinc finger protein CONSTANS-LIKE 14
Solyc02g089530.2	Unknown Protein	sp|Q96502|COL2_ARATH	Zinc finger protein CONSTANS-LIKE 2
Solyc10g084190.1	Unknown Protein	sp|Q700D2|IDD10_ARATH	Zinc finger protein JACKDAW
Solyc09g065680.1	Unknown Protein	sp|Q9ZWA6|IDD3_ARATH	Zinc finger protein MAGPIE
Solyc03g059280.1	Unknown Protein	sp|Q9SVY1|ZWIP2_ARATH	Zinc finger protein WIP2
Solyc03g115460.1	Unknown Protein	sp|Q9SHD0|ZAT4_ARATH	Zinc finger protein ZAT4
Solyc06g074830.1	Unknown Protein	sp|Q681X4|ZAT5_ARATH	Zinc finger protein ZAT5
Solyc02g021480.2	Unknown Protein	sp|B7LRV3|ZNTB_ESCF3	Zinc transport protein ZntB
Solyc04g075010.1	Unknown Protein	sp|Q6YXH5|ZHD1_ORYSJ	Zinc-finger homeodomain protein 1
Solyc04g080520.1	Unknown Protein	sp|Q9ZPW7|ZHD6_ARATH	Zinc-finger homeodomain protein 6
